# Supplementary material for: Real-time volumetric imaging of cells and molecules in deep tissues with Takoyaki ultrasound
Source: Nat Commun. 2026 May 21;17:7281. doi: 10.1038/s41467-026-72961-0 (PMC13402839; doi:10.1038/s41467-026-72961-0)
Supplement: Supplementary file 9 — Source Data [file 41467_2026_72961_MOESM9_ESM.xlsx]

## Sheet: Fig2g
Figure 2g
		Tako AM						Sheet pAM						3D xAM
	along X axis	10.4491	10.7447	8.95	9.73717	11.0412	12.1044	10.0828	11.373	8.41338	10.7907	12.3368	12.1261	3.33719	2.11461	0.550046	3.14942	3.86572	2.66336
	along Y axis	6.96131	6.94925	5.2643	7.97784	7.653	9.9537	1.81116	1.24323	0.380629	0.453769	1.01128	2.36055	6.59539	7.1336	4.81834	8.96559	8.40105	9.23277

## Sheet: Fig2h
Figure 2h
		Tako AM	Sheet pAM	3D xAM
	MS-SSIM	0.424353	0.333902	0.310863
		0.383222	0.306507	0.300238
		0.414523	0.319957	0.270481
		0.400133	0.316286	0.248454
		0.424159	0.339049	0.271732
		0.416653	0.330459	0.246531

## Sheet: Fig2j
Figure 2j
	Z	Signal Amplitude
	2.31616	26438.8
	2.32848	34309.3
	2.3408	37644.8
	2.35312	36724.9
	2.36544	33633.8
	2.37776	30087.4
	2.39008	25772.1
	2.4024	20875.3
	2.41472	15737.8
	2.42704	12600.1
	2.43936	11702.8
	2.45168	9249.18
	2.464	6012.79
	2.47632	5457.92
	2.48864	8582.24
	2.50096	13145.9
	2.51328	17606
	2.5256	20349.5
	2.53792	20565.5
	2.55024	18982.4
	2.56256	16992.6
	2.57488	14259.1
	2.5872	10784.1
	2.59952	6323.8
	2.61184	1321.97
	2.62416	3402.6
	2.63648	6202.55
	2.6488	9685.58
	2.66112	14210.6
	2.67344	21942.6
	2.68576	31719.3
	2.69808	41850
	2.7104	48877.9
	2.72272	50231.2
	2.73504	46676.1
	2.74736	38431.2
	2.75968	26286.7
	2.772	11971.8
	2.78432	3495.39
	2.79664	13650.2
	2.80896	18623.3
	2.82128	18689.4
	2.8336	14412.2
	2.84592	7771.48
	2.85824	10726.5
	2.87056	24298.1
	2.88288	34859.7
	2.8952	39419.7
	2.90752	35675.8
	2.91984	27103.7
	2.93216	17446.3
	2.94448	8575.2
	2.9568	4550.17
	2.96912	5521.89
	2.98144	7772.67
	2.99376	10029.8
	3.00608	11933.5
	3.0184	10031.5
	3.03072	10836.9
	3.04304	14282.1
	3.05536	15724.1
	3.06768	12745.4
	3.08	9494.52
	3.09232	13722.4
	3.10464	22831
	3.11696	27514.4
	3.12928	27197
	3.1416	24113.9
	3.15392	18766.6
	3.16624	12888.3
	3.17856	8771.55
	3.19088	6204.33
	3.2032	4742.19
	3.21552	5884.19
	3.22784	8501.3
	3.24016	10489.6
	3.25248	12151.3
	3.2648	15177.9
	3.27712	23426
	3.28944	36849.8
	3.30176	52837.2
	3.31408	66289.2
	3.3264	72068.3
	3.33872	66768.1
	3.35104	54537.1
	3.36336	39170.4
	3.37568	24931.4
	3.388	16719
	3.40032	14548.6
	3.41264	14959.8
	3.42496	15130.1
	3.43728	13715.8
	3.4496	13996.6
	3.46192	16743.8
	3.47424	20160.6
	3.48656	25216.4
	3.49888	34811.8
	3.5112	47156.2
	3.52352	55866.3
	3.53584	59017
	3.54816	54074.6
	3.56048	44160.5
	3.5728	31013.1
	3.58512	19528.5
	3.59744	14114
	3.60976	12073.8
	3.62208	10497.2
	3.6344	7852.66
	3.64672	2686.02
	3.65904	6149.25
	3.67136	18686.2
	3.68368	35381.3
	3.696	53412
	3.70832	70125.2
	3.72064	82229.7
	3.73296	86081.8
	3.74528	78471
	3.7576	62301.5
	3.76992	41292.1
	3.78224	19657.1
	3.79456	1576.38
	3.80688	10696.2
	3.8192	14385
	3.83152	10580.6
	3.84384	3831.11
	3.85616	1466.96
	3.86848	5508.03
	3.8808	8612.8
	3.89312	9981.56
	3.90544	12268.6
	3.91776	14672.1
	3.93008	16794
	3.9424	19758.3
	3.95472	21396.1
	3.96704	20284.6
	3.97936	17187.4
	3.99168	12428.8
	4.004	7219.39
	4.01632	2911.5
	4.02864	4037.23
	4.04096	5741.97
	4.05328	4923.97
	4.0656	1773.7
	4.07792	933.762
	4.09024	4290.79
	4.10256	9153.03
	4.11488	16379.2
	4.1272	24836
	4.13952	32061.7
	4.15184	36332
	4.16416	34967.3
	4.17648	30717.8
	4.1888	24966.7
	4.20112	18271.8
	4.21344	13386
	4.22576	8805.12
	4.23808	7295.25
	4.2504	6654.61
	4.26272	5656.95
	4.27504	3829.22
	4.28736	10057.3
	4.29968	18274.7
	4.312	27383.2
	4.32432	39598.2
	4.33664	54651
	4.34896	69054
	4.36128	77847
	4.3736	78520.3
	4.38592	70404.2
	4.39824	56346
	4.41056	43569.5
	4.42288	31141.7
	4.4352	21970.9
	4.44752	15693.4
	4.45984	10176.1
	4.47216	6054.96
	4.48448	4228.86
	4.4968	8679.08
	4.50912	15097.2
	4.52144	21718.1
	4.53376	26842
	4.54608	34143.1
	4.5584	39713.5
	4.57072	39781.8
	4.58304	36251.6
	4.59536	29201.1
	4.60768	20621.9
	4.62	13079.9
	4.63232	6666.01
	4.64464	3370.59
	4.65696	3981.64
	4.66928	3955.54
	4.6816	2452.33
	4.69392	1025.98
	4.70624	3215.6
	4.71856	7667.4
	4.73088	12462.2
	4.7432	16603.4
	4.75552	19461.9
	4.76784	20567.4
	4.78016	19568.4
	4.79248	15255.3
	4.8048	10682.8
	4.81712	8199.13
	4.82944	7449.28
	4.84176	6822.12
	4.85408	6575.12
	4.8664	5556.46
	4.87872	5541.25
	4.89104	5495.17
	4.90336	5120.31
	4.91568	7181.96
	4.928	10254.6
	4.94032	14221.2
	4.95264	20172.1
	4.96496	27780.8
	4.97728	35999.8
	4.9896	42602
	5.00192	44484.2
	5.01424	40784.6
	5.02656	32992.5
	5.03888	24084.4
	5.0512	15698.8
	5.06352	9450.52
	5.07584	5635.75
	5.08816	4472.39
	5.10048	4064.81
	5.1128	3515.97
	5.12512	8173.51
	5.13744	15300.7
	5.14976	22703.3
	5.16208	29876.5
	5.1744	37458.5
	5.18672	44008.2
	5.19904	46977.5
	5.21136	44806.6
	5.22368	39725.7
	5.236	33260.2
	5.24832	27972.5
	5.26064	21307
	5.27296	16030.2
	5.28528	11495.8
	5.2976	7883.16
	5.30992	3793.2
	5.32224	8596.69
	5.33456	19531
	5.34688	31927.5
	5.3592	43738.4
	5.37152	54694.7
	5.38384	65715.5
	5.39616	73619.5
	5.40848	76814.7
	5.4208	74324.3
	5.43312	68080.4
	5.44544	61804.9
	5.45776	54529.5
	5.47008	46583.3
	5.4824	38644.8
	5.49472	29106.8
	5.50704	21616.6
	5.51936	14399.8
	5.53168	9008.85
	5.544	11692.1
	5.55632	19130.6
	5.56864	26890.7
	5.58096	34616.3
	5.59328	41046.6
	5.6056	44040.6
	5.61792	44139.9
	5.63024	41439.2
	5.64256	38154.4
	5.65488	35829.8
	5.6672	32445.8
	5.67952	28057.7
	5.69184	23043
	5.70416	17377.6
	5.71648	11898.3
	5.7288	6908.52
	5.74112	6363.41
	5.75344	11779.1
	5.76576	16982
	5.77808	21592.3
	5.7904	27041.5
	5.80272	33203.5
	5.81504	38502.8
	5.82736	40058.5
	5.83968	38532.9
	5.852	35236.8
	5.86432	31743.5
	5.87664	26588.6
	5.88896	21485.6
	5.90128	17168.8
	5.9136	13418.1
	5.92592	10447.5
	5.93824	6928.82
	5.95056	4333.08
	5.96288	8720.17
	5.9752	17393.3
	5.98752	27110.9
	5.99984	36345.1
	6.01216	45371.5
	6.02448	52431.4
	6.0368	57664
	6.04912	59887.7
	6.06144	59997.8
	6.07376	57275.3
	6.08608	52732.3
	6.0984	46853.9
	6.11072	35721.8
	6.12304	24315.3
	6.13536	14253.2
	6.14768	7277.87
	6.16	1827.84
	6.17232	2600.5
	6.18464	7314.39
	6.19696	11382.3
	6.20928	14683.9
	6.2216	18672.8
	6.23392	24242.6
	6.24624	29359.2
	6.25856	33032.2
	6.27088	33905.4
	6.2832	32807.4
	6.29552	30611
	6.30784	26999.4
	6.32016	20832.7
	6.33248	13803.7
	6.3448	7318.12
	6.35712	3462.54
	6.36944	6446.94
	6.38176	10392.6
	6.39408	13583.5
	6.4064	16342.8
	6.41872	19135.4
	6.43104	22991.5
	6.44336	27039.9
	6.45568	30078.9
	6.468	31117.1
	6.48032	30672.4
	6.49264	29768.3
	6.50496	28086.4
	6.51728	24023.9
	6.5296	19140
	6.54192	14004.7
	6.55424	9582.64
	6.56656	5812.78
	6.57888	2760.49
	6.5912	3507.33
	6.60352	6807.5
	6.61584	8965.17
	6.62816	10577.5
	6.64048	12938.4
	6.6528	15232
	6.66512	16609.7
	6.67744	16450.9
	6.68976	14631.9

## Sheet: Fig2k
Figure 2k	Mode: 1 - Takoyaki AM, 2 - Sheet pAM, 3 - 3D xAM
	X axis				Y axis				Z axis
	FWHM	Mode	Phantom		FWHM	Mode	Phantom		FWHM (mm)	Mode	Phantom
	0.28323	1	1		0.442109	1	1		0.0642401	1	1
	0.717002	1	1		0.427917	1	1		0.100583	1	1
	0.316639	1	1		0.393132	1	1		0.195775	1	1
	0.197535	1	1		0.223559	1	1		0.0716694	1	1
	0.287062	1	1		0.553983	1	1		0.0665115	1	1
	0.264352	1	1		0.318892	1	1		0.054771	1	1
	0.399371	1	1		0.439346	1	1		0.184163	1	1
	0.31346	1	1		0.381634	1	1		0.117497	1	1
	0.302356	1	1		0.172704	1	1		0.0653615	1	1
	0.31736	1	1		0.598108	1	1		0.0699613	1	1
	0.291822	1	1		0.419261	1	1		0.0845488	1	1
	0.295171	1	1		0.470927	1	1		0.126013	1	1
	0.400849	1	1		0.376377	1	1		0.0567221	1	1
	0.302281	1	1		0.304182	1	1		0.0653417	1	1
	0.325581	1	1		0.299104	1	1		0.0881924	1	1
	0.26541	1	1		0.423516	1	1		0.0731997	1	1
	0.280987	1	1		0.270676	1	1		0.0645252	1	1
	0.354085	1	1		0.39914	1	1		0.0811837	1	1
	0.514931	1	1		0.596305	1	1		0.092763	1	1
	0.647132	1	1		0.136936	1	1		0.149319	1	1
	0.345042	1	1		0.563545	1	1		0.120325	1	1
	0.255299	1	1		0.404529	1	1		0.0982643	1	1
	0.259398	1	1		0.423004	1	1		0.112193	1	1
	0.339949	1	1		0.541039	1	1		0.0680334	1	1
	0.289971	1	1		0.46439	1	1		0.0892089	1	1
	0.514511	1	1		0.228211	1	1		0.0750155	1	1
	0.236011	1	1		0.305643	1	1		0.101421	1	1
	0.280179	1	1		0.28592	1	1		0.0876441	1	1
	0.344076	1	1		0.204653	1	1		0.0979237	1	1
	0.27933	1	1		0.376233	1	1		0.0781605	1	1
	0.293757	1	1		0.32539	1	1		0.0828026	1	1
	0.26499	1	1		0.219857	1	1		0.198391	1	1
	0.327325	1	1		0.335014	1	1		0.0966009	1	1
	0.448765	1	1		0.636064	1	1		0.105359	1	1
	0.541456	1	1		0.371187	1	1		0.104012	1	1
	0.464413	1	1		0.346224	1	1		0.115799	1	1
	0.404244	1	1		0.438962	1	1		0.0962398	1	1
	0.279112	1	1		0.250647	1	1		0.0938551	1	1
	0.327668	1	1		0.361981	1	1		0.0759755	1	1
	0.284247	1	1		0.337661	1	1		0.0815571	1	1
	0.460921	1	1		0.356726	1	1		0.191884	1	1
	0.231617	1	1		0.172069	1	1		0.100066	1	1
	0.275331	1	1		0.368136	1	1		0.0834748	1	1
	0.417817	1	1		0.425213	2	1		0.0949436	1	1
	0.528305	1	1		0.847219	2	1		0.102105	1	1
	0.252261	1	1		0.378552	2	1		0.158092	1	1
	0.415439	2	1		0.429737	2	1		0.117332	1	1
	0.703878	2	1		0.273756	2	1		0.0811746	1	1
	0.471695	2	1		0.465186	2	1		0.0864782	1	1
	0.558883	2	1		0.377638	2	1		0.154355	1	1
	0.339813	2	1		0.195017	2	1		0.0943577	1	1
	0.372587	2	1		0.487387	2	1		0.0878127	1	1
	0.469704	2	1		0.337398	2	1		0.0802816	1	1
	0.528905	2	1		0.339105	2	1		0.0650019	1	1
	0.636246	2	1		0.3324	2	1		0.0783229	1	1
	0.467793	2	1		0.498888	2	1		0.0867052	1	1
	0.537562	2	1		0.339825	2	1		0.126552	1	1
	0.314878	2	1		0.538687	2	1		0.0810843	1	1
	0.537657	2	1		0.276162	2	1		0.09002	1	1
	0.501402	2	1		0.207201	2	1		0.102587	1	1
	0.359355	2	1		0.329932	2	1		0.101203	1	1
	0.467813	2	1		0.259065	2	1		0.0757344	1	1
	0.441385	2	1		0.528779	2	1		0.0907694	1	1
	0.579171	2	1		0.682356	2	1		0.0797268	1	1
	0.569557	2	1		0.280474	2	1		0.075313	1	1
	0.631236	2	1		0.306328	2	1		0.142192	1	1
	0.73414	2	1		0.550228	2	1		0.129341	1	1
	0.30377	2	1		0.540864	2	1		0.0977724	1	1
	0.447743	2	1		0.262131	2	1		0.107416	1	1
	0.473096	2	1		0.331698	2	1		0.0798928	1	1
	0.589669	2	1		0.411581	2	1		0.102577	1	1
	0.567696	2	1		0.325903	2	1		0.100937	1	1
	0.491837	2	1		0.239904	2	1		0.0878582	1	1
	0.502467	2	1		0.596303	2	1		0.118602	1	1
	0.397471	2	1		0.309922	2	1		0.171975	1	1
	0.29239	2	1		0.30676	2	1		0.121642	1	1
	0.404778	2	1		0.492254	2	1		0.0728581	1	1
	0.434112	2	1		0.268665	2	1		0.172379	1	1
	0.459861	2	1		0.344227	2	1		0.176311	1	1
	0.385477	2	1		0.30497	2	1		0.0697046	1	1
	0.468545	2	1		0.225597	2	1		0.0922161	1	1
	0.2146	2	1		0.396083	2	1		0.187157	1	1
	0.809491	2	1		0.352582	2	1		0.096957	1	1
	0.516124	2	1		0.330723	2	1		0.114784	1	1
	0.409156	2	1		0.272639	2	1		0.109275	1	1
	0.462798	2	1		0.27297	2	1		0.0754223	1	1
	0.362783	2	1		0.449027	2	1		0.114187	1	1
	0.534187	2	1		0.300812	2	1		0.0980764	1	1
	0.503755	2	1		0.336282	2	1		0.0845978	1	1
	0.46655	2	1		0.297482	2	1		0.105054	1	1
	0.440209	2	1		0.326341	2	1		0.0691346	1	1
	0.329947	2	1		0.416945	2	1		0.0777259	1	1
	0.566111	2	1		0.486062	2	1		0.0752065	1	1
	0.372362	2	1		0.277812	2	1		0.087799	1	1
	0.234629	3	1		0.362164	2	1		0.110044	1	1
	0.293831	3	1		0.334975	2	1		0.067228	1	1
	0.306815	3	1		0.393277	2	1		0.0707609	1	1
	0.364561	3	1		0.346698	2	1		0.211821	1	1
	0.330898	3	1		0.158426	2	1		0.0737521	1	1
	0.247519	3	1		0.364111	2	1		0.0654655	1	1
	0.268331	3	1		0.3182	2	1		0.088182	1	1
	0.283381	3	1		0.190979	2	1		0.0944016	1	1
	0.286558	3	1		0.291249	3	1		0.125187	1	1
	0.323507	3	1		0.379274	3	1		0.091642	1	1
	0.322643	3	1		0.452586	3	1		0.0883437	1	1
	0.301596	3	1		0.621758	3	1		0.0851756	1	1
	0.250677	3	1		0.373409	3	1		0.0926256	1	1
	0.329252	3	1		0.521366	3	1		0.0689452	1	1
	0.301365	3	1		0.694197	3	1		0.0944921	1	1
	0.329978	3	1		0.680407	3	1		0.0625174	1	1
	0.362398	3	1		0.452835	3	1		0.0766267	1	1
	0.410667	3	1		0.352305	3	1		0.130703	1	1
	0.273989	3	1		0.675253	3	1		0.108491	1	1
	0.28634	3	1		0.580916	3	1		0.100177	1	1
	0.333591	3	1		0.344021	3	1		0.0932312	1	1
	0.251476	3	1		0.354716	3	1		0.13616	1	1
	0.278631	3	1		0.567057	3	1		0.248436	1	1
	0.312725	3	1		0.461933	3	1		0.0567223	1	1
	0.286644	3	1		0.500446	3	1		0.177106	1	1
	0.235558	3	1		0.442521	3	1		0.0887557	1	1
	0.452978	3	1		0.433788	3	1		0.0943893	1	1
	0.498876	3	1		0.388523	3	1		0.105087	1	1
	0.244863	3	1		0.548275	3	1		0.0913417	1	1
	0.285779	3	1		0.713044	3	1		0.119537	1	1
	0.247761	3	1		0.864544	3	1		0.089523	1	1
	0.259385	3	1		0.358628	3	1		0.0717722	1	1
	0.306816	1	2		0.502984	3	1		0.0989378	1	1
	0.626166	1	2		0.273433	3	1		0.118951	1	1
	0.182345	1	2		0.745615	3	1		0.15373	1	1
	0.314224	1	2		0.529649	3	1		0.116859	1	1
	0.557898	1	2		1.00396	3	1		0.0921633	1	1
	0.389627	1	2		0.198647	3	1		0.131461	1	1
	0.291192	1	2		0.471618	3	1		0.0711397	1	1
	0.28831	1	2		0.623415	3	1		0.0820892	1	1
	0.402128	1	2		0.461703	3	1		0.0804493	1	1
	0.304543	1	2		0.364498	3	1		0.104686	1	1
	0.305112	1	2		0.629461	3	1		0.0926396	1	1
	0.314439	1	2		0.54485	3	1		0.0785296	1	1
	0.24412	1	2		0.571377	3	1		0.0884194	1	1
	0.602758	1	2		0.269029	1	2		0.160291	1	1
	0.207041	1	2		0.32381	1	2		0.0861752	1	1
	0.289762	1	2		0.217325	1	2		0.0862676	1	1
	0.476018	1	2		0.322775	1	2		0.0994908	1	1
	0.258672	1	2		0.448933	1	2		0.102346	1	1
	0.302438	1	2		0.51578	1	2		0.0556111	1	1
	0.400673	1	2		0.478983	1	2		0.10503	1	1
	0.269419	1	2		0.390584	1	2		0.103441	1	1
	0.258515	1	2		0.442202	1	2		0.112883	1	1
	0.263379	1	2		0.340784	1	2		0.0699456	1	1
	0.37622	1	2		0.35699	1	2		0.0867778	1	1
	0.37312	1	2		0.313751	1	2		0.0737492	1	1
	0.283335	1	2		0.241781	1	2		0.07208	1	1
	0.389398	1	2		0.438714	1	2		0.0811321	1	1
	0.342605	1	2		0.225554	1	2		0.0652847	1	1
	0.400959	1	2		0.272821	1	2		0.0873241	1	1
	0.566367	1	2		0.234873	1	2		0.250975	1	1
	0.280985	1	2		0.267442	1	2		0.139813	1	1
	0.239721	1	2		0.432658	1	2		0.0637245	1	1
	0.191505	1	2		0.444455	1	2		0.091125	1	1
	0.421803	1	2		0.288626	1	2		0.0968617	1	1
	0.391092	1	2		0.3	1	2		0.112666	1	1
	0.299532	1	2		0.417843	1	2		0.0714426	1	1
	0.213331	1	2		0.357876	1	2		0.114945	1	1
	0.367055	1	2		0.290714	1	2		0.136184	1	1
	0.829396	1	2		0.270953	1	2		0.105313	1	1
	0.233178	1	2		0.405652	1	2		0.131333	1	1
	0.577645	1	2		0.282138	1	2		0.0836692	1	1
	0.399049	1	2		0.29389	1	2		0.0688043	1	1
	0.327272	1	2		0.291631	1	2		0.0844755	1	1
	0.298393	1	2		0.410951	1	2		0.0912621	1	1
	0.273319	1	2		0.290917	1	2		0.0658487	1	1
	0.339991	1	2		0.270162	1	2		0.0888031	1	1
	0.342115	1	2		0.290785	1	2		0.0781561	1	1
	0.448512	1	2		0.538555	1	2		0.0923168	1	1
	0.282002	1	2		0.387718	1	2		0.0836887	1	1
	0.454243	2	2		0.311786	1	2		0.0883802	1	1
	0.638528	2	2		0.291053	1	2		0.0895411	1	1
	0.391266	2	2		0.471589	1	2		0.083371	1	1
	0.330313	2	2		0.301113	1	2		0.0778141	1	1
	0.342784	2	2		0.572718	1	2		0.0877059	1	1
	0.28623	2	2		0.584186	1	2		0.0721237	1	1
	0.27932	2	2		0.409225	1	2		0.0979424	1	1
	0.539803	2	2		0.380772	1	2		0.112893	1	1
	0.370537	2	2		0.374933	1	2		0.0855304	1	1
	0.453815	2	2		0.474325	2	2		0.106251	1	1
	0.430705	2	2		0.563064	2	2		0.0932358	1	1
	0.408386	2	2		0.323139	2	2		0.100089	1	1
	0.388024	2	2		0.366959	2	2		0.169911	1	1
	0.378172	2	2		0.318188	2	2		0.0858706	1	1
	0.316837	2	2		0.743243	2	2		0.0736989	1	1
	0.417024	2	2		0.376592	2	2		0.0860963	1	1
	0.403686	2	2		0.271707	2	2		0.169769	1	1
	0.415099	2	2		0.322435	2	2		0.0866631	1	1
	0.761116	2	2		0.195902	2	2		0.078867	1	1
	0.396745	2	2		0.532984	2	2		0.116558	1	1
	0.365511	2	2		0.425003	2	2		0.0993109	1	1
	0.445259	2	2		0.183599	2	2		0.107549	1	1
	0.768183	2	2		0.295081	2	2		0.133092	1	1
	0.21277	2	2		0.323138	2	2		0.0980785	1	1
	0.338111	2	2		0.275878	2	2		0.118972	1	1
	0.27725	2	2		0.439037	2	2		0.0653213	1	1
	0.423576	2	2		0.531748	2	2		0.127729	1	1
	0.428438	2	2		0.532696	2	2		0.155963	1	1
	0.443007	2	2		0.310202	2	2		0.131103	1	1
	0.735932	2	2		0.278521	2	2		0.281677	1	1
	0.537821	2	2		0.719949	2	2		0.100447	1	1
	0.583475	2	2		0.411489	2	2		0.137077	1	1
	0.412665	2	2		0.439852	2	2		0.070037	1	1
	0.61011	2	2		0.231637	2	2		0.0817575	1	1
	0.378153	2	2		0.369981	2	2		0.0738428	1	1
	0.517843	2	2		0.405633	2	2		0.119246	1	1
	0.553942	2	2		0.278837	2	2		0.0876785	1	1
	0.359984	2	2		0.30953	2	2		0.0848734	1	1
	0.582778	2	2		0.297905	2	2		0.128553	1	1
	0.406731	2	2		0.425777	2	2		0.105517	1	1
	0.463345	2	2		0.427134	2	2		0.146117	1	1
	0.365522	2	2		0.674409	2	2		0.0806452	1	1
	0.498743	2	2		0.296843	2	2		0.0631679	1	1
	0.451386	2	2		0.273814	2	2		0.0776117	1	1
	0.590603	2	2		0.338973	2	2		0.0874976	1	1
	0.641865	2	2		0.351414	2	2		0.0840466	1	1
	0.384308	2	2		0.300737	2	2		0.0747483	1	1
	0.301423	2	2		0.297552	2	2		0.0820369	1	1
	0.436703	2	2		0.360097	2	2		0.0934052	1	1
	0.402187	2	2		0.282717	2	2		0.102329	1	1
	0.259339	2	2		0.280742	2	2		0.125376	1	1
	0.630512	2	2		0.263771	2	2		0.0710752	1	1
	0.4597	2	2		0.477409	2	2		0.0796092	1	1
	0.378771	2	2		0.160529	2	2		0.0848547	1	1
	0.281018	2	2		0.308929	2	2		0.0925257	1	1
	0.265468	2	2		0.193795	2	2		0.10952	1	1
	0.851486	2	2		0.292013	2	2		0.0917521	1	1
	0.4071	2	2		0.556379	2	2		0.0921223	1	1
	0.220556	2	2		0.389842	2	2		0.122732	1	1
	0.576451	3	2		0.324865	2	2		0.0857761	1	1
	0.30371	3	2		0.243489	2	2		0.11246	1	1
	0.348827	3	2		0.306047	2	2		0.1207	1	1
	0.293083	3	2		0.288461	2	2		0.0839907	1	1
	0.3162	3	2		0.535831	2	2		0.0929836	1	1
	0.493794	3	2		0.297961	2	2		0.0923722	1	1
	0.340541	3	2		0.215208	2	2		0.101247	1	1
	0.471708	3	2		0.34356	3	2		0.0992059	1	1
	0.303822	3	2		0.445894	3	2		0.118638	1	1
	0.328474	3	2		1.10041	3	2		0.096209	1	1
	0.302989	3	2		0.506385	3	2		0.0975995	1	1
	0.227315	3	2		0.521029	3	2		0.101628	1	1
	0.314451	3	2		0.454763	3	2		0.0748436	1	1
	0.140856	3	2		0.47056	3	2		0.0820107	1	1
	0.302178	3	2		0.423404	3	2		0.0853229	1	1
	0.234008	3	2		0.560346	3	2		0.108382	1	1
	0.306625	3	2		0.607101	3	2		0.0829011	1	1
	0.201731	3	2		0.846663	3	2		0.0853888	1	1
	0.34363	3	2		0.394997	3	2		0.0787695	1	1
	0.210722	3	2		0.544513	3	2		0.0867446	1	1
	0.293233	3	2		0.432877	3	2		0.0988726	1	1
	0.246866	3	2		0.472493	3	2		0.0871168	1	1
	0.288164	3	2		0.396133	3	2		0.103178	1	1
	0.445639	3	2		0.759254	3	2		0.127247	1	1
	0.426334	3	2		0.336078	3	2		0.080815	1	1
	0.29567	3	2		0.568975	3	2		0.0827352	1	1
	0.272909	3	2		0.479044	3	2		0.0733496	1	1
	0.295628	3	2		0.557101	3	2		0.0956693	1	1
	0.29905	3	2		0.474333	3	2		0.0774555	1	1
	0.291061	3	2		0.306643	3	2		0.0790333	1	1
	0.433585	3	2		0.505122	3	2		0.103683	1	1
	0.283982	3	2		0.344075	3	2		0.0686939	1	1
	0.418436	3	2		0.570044	3	2		0.12137	1	1
	0.314953	3	2		0.205235	3	2		0.126863	1	1
	0.306332	3	2		0.248157	3	2		0.103883	1	1
	0.285837	3	2		0.763573	3	2		0.0712442	1	1
	0.342854	3	2		0.860736	3	2		0.0735378	1	1
	0.28914	3	2		0.660732	3	2		0.0802807	1	1
	0.297978	3	2		0.35783	3	2		0.114095	1	1
	0.363877	3	2		0.695766	3	2		0.0824009	1	1
	0.566698	3	2		0.603396	3	2		0.0919327	1	1
	0.288325	3	2		0.547313	3	2		0.107248	1	1
	0.304121	3	2		0.575805	3	2		0.0755337	1	1
	0.301483	3	2		0.717533	3	2		0.0743533	1	1
	0.26411	3	2		0.381263	3	2		0.13258	1	1
	0.254592	3	2		0.453497	3	2		0.0855546	1	1
	0.274086	1	3		0.886982	3	2		0.108042	1	1
	0.567452	1	3		0.427436	3	2		0.0928779	1	1
	0.308526	1	3		0.33187	3	2		0.0812826	1	1
	0.261853	1	3		0.433479	3	2		0.0796324	1	1
	0.274617	1	3		0.441586	3	2		0.0958806	1	1
	0.547398	1	3		0.380536	1	3		0.098166	1	1
	0.544509	1	3		0.527502	1	3		0.0973818	1	1
	0.472837	1	3		0.243356	1	3		0.10312	1	1
	0.439632	1	3		0.236704	1	3		0.0958673	1	1
	0.296635	1	3		0.367678	1	3		0.0889441	1	1
	0.294379	1	3		0.351446	1	3		0.0779963	1	1
	0.483448	1	3		0.303567	1	3		0.122478	1	1
	0.28961	1	3		0.153511	1	3		0.0764738	1	1
	0.261883	1	3		0.429888	1	3		0.0814345	1	1
	0.291103	1	3		0.286026	1	3		0.105143	1	1
	0.29817	1	3		0.308383	1	3		0.108386	1	1
	0.279701	1	3		0.181073	1	3		0.0857698	1	1
	0.145864	1	3		0.404177	1	3		0.0886822	1	1
	0.266961	1	3		0.272214	1	3		0.0917073	1	1
	0.290819	1	3		0.35614	1	3		0.0987211	1	1
	0.57574	1	3		0.323846	1	3		0.104307	1	1
	0.463258	1	3		0.242798	1	3		0.104234	1	1
	0.254087	1	3		0.362053	1	3		0.0783213	1	1
	0.805146	1	3		0.295206	1	3		0.0802937	1	1
	0.299347	1	3		0.64988	1	3		0.0903647	1	1
	0.290256	1	3		0.418819	1	3		0.074425	1	1
	0.275663	1	3		0.314644	1	3		0.115545	1	1
	0.317318	1	3		0.296463	1	3		0.21193	1	1
	0.629902	1	3		0.263673	1	3		0.0970081	1	1
	0.442559	1	3		0.194246	1	3		0.0742845	1	1
	0.308239	1	3		0.356316	1	3		0.0783714	1	1
	0.298198	1	3		0.239335	1	3		0.0933294	1	1
	0.211473	1	3		0.283607	1	3		0.0705164	1	1
	0.295037	1	3		0.282438	1	3		0.0828366	1	1
	0.558053	1	3		0.475149	1	3		0.0944343	1	1
	0.289616	1	3		0.451041	1	3		0.087918	1	1
	0.303125	1	3		0.153976	1	3		0.119103	1	1
	0.326377	1	3		0.163076	1	3		0.0777158	1	1
	0.313349	1	3		0.386335	1	3		0.0878873	1	1
	0.283304	1	3		0.306594	1	3		0.0895663	1	1
	0.435403	1	3		0.382766	1	3		0.124302	1	1
	0.284527	1	3		0.463945	1	3		0.109948	1	1
	0.227611	1	3		0.690761	1	3		0.0768323	1	1
	0.355323	1	3		0.23346	1	3		0.0912239	1	1
	0.320667	2	3		0.308359	2	3		0.144091	1	1
	0.533021	2	3		0.636835	2	3		0.0999238	1	1
	0.433553	2	3		0.492268	2	3		0.0762754	1	1
	0.472184	2	3		0.17752	2	3		0.130994	1	1
	0.609593	2	3		0.202359	2	3		0.137415	1	1
	0.351602	2	3		0.692311	2	3		0.0853372	1	1
	0.586095	2	3		0.346787	2	3		0.074919	1	1
	0.48197	2	3		0.282703	2	3		0.0926396	1	1
	0.487074	2	3		0.297227	2	3		0.0840867	1	1
	0.448574	2	3		0.285599	2	3		0.0852311	1	1
	0.591088	2	3		0.291279	2	3		0.0870967	1	1
	0.373636	2	3		0.273083	2	3		0.0808886	1	1
	0.669221	2	3		0.29071	2	3		0.0683447	1	1
	0.652398	2	3		0.293312	2	3		0.0796927	1	1
	0.311322	2	3		0.15315	2	3		0.0879665	1	1
	0.592865	2	3		0.274869	2	3		0.0877084	1	1
	0.439075	2	3		0.41319	2	3		0.0880677	1	1
	0.364455	2	3		0.497871	2	3		0.0851809	1	1
	0.408864	2	3		0.27376	2	3		0.145367	1	1
	0.358614	2	3		0.246799	2	3		0.102746	1	1
	0.627727	2	3		0.348273	2	3		0.128942	1	1
	0.310264	2	3		0.279611	2	3		0.076835	1	1
	0.384446	2	3		0.712107	2	3		0.0776776	1	1
	0.220981	2	3		0.581395	2	3		0.0648614	1	1
	0.381362	2	3		0.259261	2	3		0.125516	1	1
	0.418747	2	3		0.33239	2	3		0.111408	1	1
	0.479226	2	3		0.243059	2	3		0.116225	1	1
	0.357822	2	3		0.216025	2	3		0.0917182	1	1
	0.394327	2	3		0.296712	2	3		0.089264	1	1
	0.436826	2	3		0.446763	2	3		0.102547	1	1
	0.402319	2	3		0.263197	2	3		0.0893999	1	1
	0.895093	2	3		0.258704	2	3		0.0881989	1	1
	0.227956	2	3		0.480439	2	3		0.0889233	1	1
	0.554361	2	3		0.357376	2	3		0.195183	1	1
	0.413682	2	3		0.537795	2	3		0.0678541	1	1
	0.426629	2	3		0.323479	2	3		0.116441	1	1
	0.295483	2	3		0.420477	2	3		0.0749333	1	1
	0.751451	2	3		0.306696	2	3		0.077089	1	1
	0.319258	2	3		0.318252	2	3		0.074346	1	1
	0.548243	2	3		0.285213	2	3		0.136078	1	1
	0.496292	2	3		0.311962	2	3		0.0776768	1	1
	0.267151	2	3		0.233929	2	3		0.0748317	1	1
	1.0342	2	3		0.491318	2	3		0.145384	1	1
	0.412857	2	3		0.155886	2	3		0.106867	1	1
	0.427982	2	3		0.314176	2	3		0.100569	1	1
	0.400527	2	3		0.553162	2	3		0.0839937	1	1
	0.314812	2	3		0.705919	2	3		0.0929274	1	1
	0.461539	2	3		0.215463	2	3		0.129095	1	1
	0.414482	3	3		0.265381	2	3		0.0820147	1	1
	0.494525	3	3		0.328799	2	3		0.110978	1	1
	0.327141	3	3		0.463589	2	3		0.113076	1	1
	0.414922	3	3		0.495339	2	3		0.121471	1	1
	0.342962	3	3		0.343406	2	3		0.0964188	1	1
	0.25076	3	3		0.255958	2	3		0.0971906	1	1
	0.210068	3	3		0.51863	3	3		0.0901929	1	1
	0.670958	3	3		0.322045	3	3		0.0912259	1	1
	0.235658	3	3		0.523347	3	3		0.0823686	1	1
	0.257878	3	3		0.397046	3	3		0.123754	1	1
	0.650839	3	3		0.52451	3	3		0.112598	1	1
	0.53951	3	3		0.451744	3	3		0.117228	1	1
	0.316742	3	3		0.622479	3	3		0.101396	1	1
	0.536453	3	3		0.503387	3	3		0.107109	1	1
	0.186782	3	3		0.902647	3	3		0.0955077	1	1
	0.305903	3	3		0.450634	3	3		0.117506	1	1
	0.266651	3	3		0.414246	3	3		0.109512	1	1
	0.433275	3	3		0.674819	3	3		0.0886543	1	1
	0.237371	3	3		0.341743	3	3		0.0832525	1	1
	0.278472	3	3		0.68306	3	3		0.0918352	1	1
	0.253283	3	3		0.368887	3	3		0.0917117	1	1
	0.229138	3	3		0.351042	3	3		0.0939819	1	1
	0.300524	3	3		0.523508	3	3		0.0880326	1	1
	0.455814	3	3		0.269024	3	3		0.092671	1	1
	0.141378	3	3		0.711196	3	3		0.0742924	1	1
	0.281228	3	3		0.79229	3	3		0.0720174	1	1
	1.05294	3	3		0.939033	3	3		0.094973	1	1
	0.303671	3	3		0.208511	3	3		0.0884641	1	1
	0.235885	3	3		0.551466	3	3		0.0793122	1	1
	0.490316	3	3		0.423855	3	3		0.0812836	1	1
	0.315663	3	3		0.994317	3	3		0.105817	1	1
	0.585193	3	3		0.402561	3	3		0.0679425	1	1
	0.575994	3	3		0.576267	3	3		0.0755761	1	1
	0.313037	3	3		0.527132	3	3		0.0760733	1	1
	0.529418	3	3		0.41096	3	3		0.0696146	1	1
	0.695868	3	3		0.479195	3	3		0.0649106	1	1
	0.478355	3	3		0.329601	3	3		0.0844508	1	1
	0.275361	3	3		0.716712	3	3		0.117126	1	1
	0.120557	3	3		0.299928	3	3		0.129773	1	1
	0.543229	3	3		0.591356	3	3		0.118532	1	1
	0.280676	3	3		0.762734	3	3		0.0780317	1	1
	0.298194	3	3		0.258409	3	3		0.117027	1	1
	0.582061	3	3		0.185052	3	3		0.0886291	1	1
	0.34732	3	3		0.244323	3	3		0.0812118	1	1
	0.42198	1	4		0.354049	3	3		0.151882	1	1
	0.26975	1	4		0.40384	3	3		0.089087	1	1
	0.324736	1	4		0.529307	3	3		0.0950103	1	1
	0.330129	1	4		0.982697	3	3		0.0719996	1	1
	0.323781	1	4		0.542943	3	3		0.0883193	1	1
	0.284729	1	4		0.408571	3	3		0.0839915	1	1
	0.297925	1	4		0.702048	3	3		0.118405	1	1
	0.156844	1	4		0.743246	3	3		0.0689419	1	1
	0.24433	1	4		0.353613	1	4		0.0826577	1	1
	0.238727	1	4		0.313971	1	4		0.122538	1	1
	0.428471	1	4		0.619513	1	4		0.0942761	1	1
	0.424001	1	4		0.421208	1	4		0.0973215	1	1
	0.236529	1	4		0.338089	1	4		0.0957622	1	1
	0.183268	1	4		0.354966	1	4		0.110775	1	1
	0.235572	1	4		0.442929	1	4		0.103514	1	1
	0.354541	1	4		0.441594	1	4		0.0850091	1	1
	0.229267	1	4		0.396687	1	4		0.101482	1	1
	0.299528	1	4		0.314217	1	4		0.0997018	1	1
	0.151312	1	4		0.373348	1	4		0.100421	1	1
	0.294147	1	4		0.76018	1	4		0.113475	1	1
	0.699503	1	4		0.306578	1	4		0.117176	1	1
	0.429403	1	4		0.421589	1	4		0.078246	1	1
	0.299654	1	4		0.266096	1	4		0.0697697	1	1
	0.288184	1	4		0.347153	1	4		0.0797307	1	1
	0.456292	1	4		0.180576	1	4		0.0977392	1	1
	0.297661	1	4		0.25268	1	4		0.0837111	1	1
	0.318174	1	4		0.264557	1	4		0.13686	1	1
	0.312273	1	4		0.305419	1	4		0.102213	1	1
	0.195511	1	4		0.453402	1	4		0.0739898	1	1
	0.263621	1	4		0.365624	1	4		0.0908658	1	1
	0.111061	1	4		0.209641	1	4		0.0937137	1	1
	0.279744	1	4		0.279423	1	4		0.0829597	1	1
	0.226466	1	4		0.291211	1	4		0.0809152	1	1
	0.289754	1	4		0.371399	1	4		0.0720228	1	1
	0.460971	1	4		0.427232	1	4		0.110557	1	1
	0.298803	1	4		0.288702	1	4		0.0743964	1	1
	0.28658	1	4		0.309554	1	4		0.106788	1	1
	0.375244	1	4		0.269231	1	4		0.0977651	1	1
	0.280574	1	4		0.273554	1	4		0.0989084	1	1
	0.316107	1	4		0.367856	1	4		0.112936	1	1
	0.301094	1	4		0.454129	1	4		0.14325	1	1
	0.493699	1	4		0.203036	1	4		0.0780159	1	1
	0.253111	1	4		0.307425	1	4		0.071025	1	1
	0.321892	1	4		0.297922	1	4		0.0849663	1	1
	0.294727	1	4		0.323019	1	4		0.0822908	1	1
	0.305189	1	4		0.310455	1	4		0.0787496	1	1
	0.222505	1	4		0.293413	1	4		0.0891252	1	1
	0.314484	1	4		0.293142	1	4		0.0771965	1	1
	0.286143	1	4		0.267655	1	4		0.0642769	1	1
	0.410068	1	4		0.310497	1	4		0.0730691	1	1
	0.30175	1	4		0.286353	1	4		0.0707028	1	1
	0.28953	1	4		0.256941	1	4		0.0829557	1	1
	0.256036	1	4		0.293223	1	4		0.0968003	1	1
	0.327753	1	4		0.229958	1	4		0.14194	1	1
	0.67067	1	4		0.292595	1	4		0.0966219	1	1
	0.287356	1	4		0.829822	1	4		0.0854749	1	1
	0.358726	2	4		0.457745	2	4		0.0711915	1	1
	0.483177	2	4		0.313761	2	4		0.0955219	1	1
	0.489088	2	4		0.18823	2	4		0.0908913	1	1
	0.625782	2	4		0.315571	2	4		0.0911144	1	1
	0.558293	2	4		0.349516	2	4		0.109482	1	1
	0.327803	2	4		0.229787	2	4		0.0760138	1	1
	0.780247	2	4		0.335451	2	4		0.0754272	1	1
	0.531058	2	4		0.253338	2	4		0.0811536	1	1
	0.519404	2	4		0.427201	2	4		0.0990137	1	1
	0.591286	2	4		0.87815	2	4		0.135619	1	1
	0.390356	2	4		0.352641	2	4		0.0789598	1	1
	0.6153	2	4		0.503808	2	4		0.101475	1	1
	0.70085	2	4		0.310958	2	4		0.101013	1	1
	0.735893	2	4		0.337456	2	4		0.116066	1	1
	0.629171	2	4		0.304143	2	4		0.0764899	1	1
	0.243336	2	4		0.297719	2	4		0.0824916	1	1
	0.4449	2	4		0.254617	2	4		0.105708	1	1
	0.410281	2	4		0.264068	2	4		0.0743955	1	1
	0.439896	2	4		0.320156	2	4		0.094706	1	1
	0.340066	2	4		0.306126	2	4		0.0819294	1	1
	0.546423	2	4		0.258473	2	4		0.160265	1	1
	0.362937	2	4		0.206213	2	4		0.0862625	1	1
	0.307994	2	4		0.23407	2	4		0.0781769	1	1
	0.406047	2	4		0.305573	2	4		0.0901891	1	1
	0.417656	2	4		0.294445	2	4		0.0826526	1	1
	0.369751	2	4		0.458174	2	4		0.0843292	1	1
	0.302123	2	4		0.269244	2	4		0.0820105	1	1
	0.518055	2	4		0.269693	2	4		0.0774775	1	1
	0.35942	2	4		0.315648	2	4		0.0946154	1	1
	0.542204	2	4		0.657187	2	4		0.0669999	1	1
	0.751684	2	4		0.589103	2	4		0.0872729	1	1
	0.499033	2	4		0.216507	2	4		0.0782955	1	1
	0.389008	2	4		0.430162	2	4		0.0736616	1	1
	0.8812	2	4		0.283383	2	4		0.136011	1	1
	0.459883	2	4		0.288765	2	4		0.0753204	1	1
	0.280671	2	4		0.605816	2	4		0.141739	1	1
	0.361207	2	4		0.285155	2	4		0.106971	1	1
	0.223797	2	4		0.284379	2	4		0.142016	1	1
	0.436116	2	4		0.322956	2	4		0.0800641	1	1
	0.540216	2	4		0.276505	2	4		0.175206	1	1
	0.381129	2	4		0.286066	2	4		0.0932462	1	1
	0.527012	2	4		0.315274	2	4		0.0781011	1	1
	0.36593	2	4		0.355729	2	4		0.115905	1	1
	0.418865	2	4		0.27767	2	4		0.0877053	1	1
	0.380542	2	4		0.275993	2	4		0.111509	1	1
	0.233643	2	4		0.2837	2	4		0.102221	1	1
	0.609206	2	4		0.325477	2	4		0.110407	1	1
	0.426085	2	4		0.44366	2	4		0.072325	1	1
	0.846219	2	4		0.388541	2	4		0.0963438	1	1
	0.746192	2	4		0.255296	2	4		0.0829768	1	1
	0.357126	2	4		0.256287	2	4		0.0923492	1	1
	0.4502	2	4		0.420649	2	4		0.0633129	1	1
	0.705038	2	4		0.731361	2	4		0.104826	1	1
	0.38817	2	4		0.300191	2	4		0.0808483	1	1
	0.413102	2	4		0.158051	2	4		0.108183	1	1
	0.530485	2	4		0.280887	2	4		0.107004	1	1
	0.395269	3	4		0.695483	2	4		0.118822	1	1
	0.375689	3	4		0.642998	2	4		0.0669504	1	1
	0.301289	3	4		0.291404	2	4		0.0678163	1	1
	0.406978	3	4		0.241477	2	4		0.0759401	1	1
	0.31465	3	4		0.316244	2	4		0.0771264	1	1
	0.437655	3	4		0.355457	2	4		0.0823511	1	1
	0.265775	3	4		0.464979	3	4		0.10521	1	1
	0.335766	3	4		0.340026	3	4		0.0817003	1	1
	0.316706	3	4		0.754639	3	4		0.0981445	1	1
	0.371628	3	4		0.519262	3	4		0.12002	1	1
	0.733389	3	4		0.463814	3	4		0.112477	1	1
	0.269926	3	4		0.304953	3	4		0.118022	1	1
	0.512647	3	4		0.446288	3	4		0.0880153	1	1
	0.301897	3	4		0.430939	3	4		0.103909	1	1
	0.306156	3	4		0.317503	3	4		0.0831803	1	1
	0.289901	3	4		0.496173	3	4		0.105446	1	1
	0.297025	3	4		0.387326	3	4		0.0729949	1	1
	0.28847	3	4		0.379391	3	4		0.0933712	1	1
	0.276495	3	4		0.338814	3	4		0.0878455	1	1
	0.319293	3	4		0.593908	3	4		0.10913	1	1
	0.256847	3	4		0.512746	3	4		0.109587	1	1
	0.213578	3	4		0.437197	3	4		0.0789742	1	1
	0.583224	3	4		0.532087	3	4		0.169374	1	1
	0.282319	3	4		0.460372	3	4		0.0989943	1	1
	0.328738	3	4		0.45411	3	4		0.0987261	1	1
	0.219887	3	4		0.777002	3	4		0.0937987	1	1
	0.293116	3	4		0.64355	3	4		0.0887485	1	1
	0.319905	3	4		0.528977	3	4		0.0676261	1	1
	0.156892	3	4		0.489059	3	4		0.190768	1	1
	0.30368	3	4		0.571101	3	4		0.0712715	1	1
	0.176957	3	4		0.331919	3	4		0.165739	1	1
	0.272726	3	4		0.301472	3	4		0.147246	1	1
	0.443412	3	4		0.43381	3	4		0.10788	1	1
	0.295544	3	4		0.415252	3	4		0.102971	1	1
	0.292408	3	4		0.326426	3	4		0.314885	1	1
	0.205924	3	4		0.857454	3	4		0.0688471	1	1
	0.316878	3	4		0.234829	3	4		0.151512	1	1
	0.389441	3	4		0.502547	3	4		0.0744184	1	1
	0.301206	3	4		0.616676	3	4		0.109462	1	1
	0.289953	3	4		0.540153	3	4		0.0927965	1	1
	0.289142	3	4		0.29621	3	4		0.132505	1	1
	0.299241	3	4		0.478591	3	4		0.0705636	1	1
	0.268648	3	4		0.563302	3	4		0.132216	1	1
	0.783829	3	4		0.610884	3	4		0.115271	1	1
	0.459127	3	4		0.549927	3	4		0.147807	1	1
	0.295323	3	4		0.386161	3	4		0.110361	1	1
	0.271574	3	4		0.469694	3	4		0.0993928	1	1
	0.858879	3	4		0.355411	3	4		0.0962272	1	1
	0.207127	1	5		0.940357	3	4		0.144257	1	1
	0.294595	1	5		0.241553	1	5		0.0981109	1	1
	0.343517	1	5		0.347874	1	5		0.097679	1	1
	0.243737	1	5		0.207563	1	5		0.0995321	1	1
	0.309279	1	5		0.341553	1	5		0.123545	1	1
	0.500208	1	5		0.44481	1	5		0.139954	1	1
	0.300071	1	5		0.474303	1	5		0.154853	1	1
	0.418692	1	5		0.578734	1	5		0.103017	1	1
	0.283221	1	5		0.361657	1	5		0.0815871	1	1
	0.293159	1	5		0.250224	1	5		0.0872746	1	1
	0.219018	1	5		0.270634	1	5		0.113886	1	1
	0.289069	1	5		0.546651	1	5		0.113267	1	1
	0.280814	1	5		0.316059	1	5		0.0961123	1	1
	0.241118	1	5		0.420723	1	5		0.0934194	1	1
	0.307987	1	5		0.323913	1	5		0.0909188	1	1
	0.264331	1	5		0.704071	1	5		0.0956406	1	1
	0.286642	1	5		0.37682	1	5		0.0851468	1	1
	0.296098	1	5		0.30342	1	5		0.195238	1	1
	0.601031	1	5		0.230507	1	5		0.0896791	1	1
	0.304546	1	5		0.301943	1	5		0.0468486	1	1
	0.339633	1	5		0.438435	1	5		0.0942642	1	1
	0.35571	1	5		0.281604	1	5		0.100794	1	1
	0.258271	1	5		0.25376	1	5		0.0817593	1	1
	0.303048	1	5		0.409772	1	5		0.0864909	1	1
	0.245959	1	5		0.358932	1	5		0.0705476	1	1
	0.106417	1	5		0.419704	1	5		0.104845	1	1
	0.332119	1	5		0.299477	1	5		0.0605315	1	1
	0.288525	1	5		0.395798	1	5		0.0961485	1	1
	0.300032	1	5		0.443119	1	5		0.0976652	1	1
	0.191174	1	5		0.339701	1	5		0.0888636	1	1
	0.319091	1	5		0.293266	1	5		0.114605	1	1
	0.287359	1	5		0.31462	1	5		0.0983079	1	1
	0.304031	1	5		0.29103	1	5		0.0903996	1	1
	0.494126	1	5		0.36313	1	5		0.0701168	1	1
	0.290143	1	5		0.340226	1	5		0.119272	1	1
	0.289088	1	5		0.311998	1	5		0.123258	1	1
	0.218617	1	5		0.408019	1	5		0.10378	1	1
	0.213585	1	5		0.47399	1	5		0.0845651	1	1
	0.294035	1	5		0.591828	1	5		0.0771307	1	1
	0.289372	1	5		0.483995	1	5		0.0767942	1	1
	0.324469	1	5		0.276499	1	5		0.1533	1	1
	0.317462	1	5		0.28365	1	5		0.127513	1	1
	0.282144	1	5		0.283322	1	5		0.11553	1	1
	0.542576	1	5		0.247921	1	5		0.1823	1	1
	0.431904	2	5		0.246413	1	5		0.0826225	1	1
	0.468791	2	5		0.298017	1	5		0.102372	1	1
	0.328233	2	5		0.447343	1	5		0.103711	1	1
	0.514825	2	5		0.552304	1	5		0.0963128	1	1
	0.66466	2	5		0.354857	1	5		0.08098	1	1
	0.391566	2	5		0.235724	1	5		0.090753	1	1
	0.239007	2	5		0.272691	2	5		0.0923423	1	1
	0.528362	2	5		0.605952	2	5		0.101109	1	1
	0.621551	2	5		0.281896	2	5		0.0942357	1	1
	0.445719	2	5		0.295268	2	5		0.112635	1	1
	0.269243	2	5		0.562693	2	5		0.101108	1	1
	0.576365	2	5		0.273125	2	5		0.0585076	1	1
	0.527926	2	5		0.309005	2	5		0.0837471	1	1
	0.424827	2	5		0.310696	2	5		0.070995	1	1
	0.375017	2	5		0.267053	2	5		0.0791689	1	1
	0.538383	2	5		0.368949	2	5		0.086746	1	1
	0.347641	2	5		0.275009	2	5		0.11457	1	1
	0.461107	2	5		0.282767	2	5		0.0989842	1	1
	0.556947	2	5		0.264698	2	5		0.102733	1	1
	0.277959	2	5		0.32992	2	5		0.113179	1	1
	0.28429	2	5		0.298325	2	5		0.118015	1	1
	0.277848	2	5		0.439669	2	5		0.0839056	1	1
	0.610348	2	5		0.750539	2	5		0.136598	1	1
	0.333792	2	5		0.270658	2	5		0.0856628	1	1
	0.492044	2	5		0.293251	2	5		0.0692395	1	1
	0.493272	2	5		0.395559	2	5		0.0968622	1	1
	0.193289	2	5		0.309992	2	5		0.0897186	1	1
	0.513542	2	5		0.221431	2	5		0.0737228	1	1
	0.400921	2	5		0.333536	2	5		0.100586	1	1
	0.369362	2	5		0.282831	2	5		0.106093	1	1
	0.39231	2	5		0.184098	2	5		0.120251	1	1
	0.866668	2	5		0.378397	2	5		0.0829328	1	1
	0.583971	2	5		0.481173	2	5		0.0758802	1	1
	0.332988	2	5		0.382115	2	5		0.100717	1	1
	0.681787	2	5		0.421983	2	5		0.102909	1	1
	0.248166	2	5		0.504274	2	5		0.127669	1	1
	0.458938	2	5		0.272661	2	5		0.0904963	1	1
	0.512843	2	5		0.286634	2	5		0.0795539	1	1
	0.405336	2	5		0.291556	2	5		0.0842928	1	1
	0.515741	2	5		0.385418	2	5		0.150423	1	1
	0.280379	2	5		0.517649	2	5		0.100677	1	1
	0.508729	2	5		0.468782	2	5		0.0678997	1	1
	0.393804	2	5		0.259738	2	5		0.0757478	1	1
	0.431263	2	5		0.65867	2	5		0.0769137	1	1
	0.368249	2	5		0.354673	2	5		0.0545722	1	1
	0.500712	2	5		0.654779	2	5		0.0805825	1	1
	0.292509	2	5		0.572604	2	5		0.108486	1	1
	0.400537	2	5		0.257959	2	5		0.0729241	1	1
	0.595601	2	5		0.296743	2	5		0.0718832	1	1
	0.562019	3	5		0.269017	2	5		0.0898525	1	1
	0.262251	3	5		0.357958	2	5		0.130735	1	1
	0.556539	3	5		0.580306	2	5		0.0972097	1	1
	0.2666	3	5		0.389226	2	5		0.0805623	1	1
	0.35901	3	5		0.166408	2	5		0.0764629	1	1
	0.262504	3	5		0.312498	2	5		0.11301	1	1
	0.27757	3	5		0.681397	2	5		0.0861773	1	1
	0.300522	3	5		0.291806	2	5		0.0984718	1	1
	0.206797	3	5		0.344866	2	5		0.101754	1	1
	0.282753	3	5		0.243362	2	5		0.0932856	1	1
	0.216358	3	5		0.374698	2	5		0.104507	1	1
	0.613991	3	5		0.396109	2	5		0.0657678	1	1
	0.278242	3	5		0.282795	2	5		0.0750599	1	1
	0.200813	3	5		0.354172	2	5		0.0822974	1	1
	0.281693	3	5		0.365798	2	5		0.123645	1	1
	0.30894	3	5		0.342053	2	5		0.11377	1	1
	0.333847	3	5		0.258039	2	5		0.0716551	1	1
	0.273769	3	5		0.261966	2	5		0.105761	1	1
	0.293522	3	5		0.257613	3	5		0.0895935	1	1
	0.168419	3	5		0.560293	3	5		0.110517	1	1
	0.299402	3	5		0.675385	3	5		0.0756746	1	1
	0.423545	3	5		0.5166	3	5		0.101059	1	1
	0.068692	3	5		0.348085	3	5		0.0991854	1	1
	0.228554	3	5		0.607295	3	5		0.0962927	1	1
	0.648818	3	5		0.439468	3	5		0.127317	1	1
	0.297109	3	5		0.359276	3	5		0.0864773	1	1
	0.641372	3	5		0.408334	3	5		0.0896946	1	1
	0.349754	3	5		0.376215	3	5		0.0858297	1	1
	0.223616	3	5		0.287744	3	5		0.116676	1	1
	0.418385	3	5		0.58838	3	5		0.0891282	1	1
	0.298651	3	5		0.765914	3	5		0.0733212	1	1
	0.292277	3	5		0.57648	3	5		0.0737307	1	1
	0.2502	3	5		0.748965	3	5		0.0637602	1	1
	0.289415	3	5		0.745264	3	5		0.0749345	1	1
	0.309525	3	5		0.37323	3	5		0.0940318	1	1
	0.305198	3	5		0.648567	3	5		0.0603894	1	1
	0.402335	3	5		0.623277	3	5		0.109453	1	1
	0.264119	3	5		0.534331	3	5		0.0688314	1	1
	0.276672	3	5		0.499802	3	5		0.0577593	1	1
	0.293456	3	5		0.392417	3	5		0.0742075	1	1
	0.288892	3	5		0.30772	3	5		0.0589556	1	1
	0.302569	3	5		0.534562	3	5		0.0967853	1	1
	0.329274	1	6		0.592353	3	5		0.10034	1	1
	0.251188	1	6		0.171715	3	5		0.125839	1	1
	0.194177	1	6		0.619675	3	5		0.0780919	1	1
	0.266968	1	6		0.312189	3	5		0.132331	1	1
	0.272225	1	6		0.441634	3	5		0.131204	1	1
	0.291632	1	6		0.313857	3	5		0.0739714	1	1
	0.498029	1	6		0.351917	3	5		0.0787895	1	1
	0.310278	1	6		0.153104	3	5		0.100633	1	1
	0.317338	1	6		0.578667	3	5		0.0631657	1	1
	0.229931	1	6		0.703543	3	5		0.072467	1	1
	0.360613	1	6		0.3571	3	5		0.0792774	1	1
	0.272121	1	6		0.475966	3	5		0.0934684	1	1
	0.353874	1	6		0.389914	3	5		0.0793596	1	1
	0.180168	1	6		0.574335	3	5		0.0789503	1	1
	0.321365	1	6		0.439443	3	5		0.0678288	1	1
	0.512298	1	6		0.322631	3	5		0.062517	1	1
	0.229166	1	6		0.209362	3	5		0.165307	1	1
	0.292193	1	6		0.381073	3	5		0.0664883	1	1
	0.371458	1	6		0.653128	3	5		0.0718636	1	1
	0.314977	1	6		0.506881	3	5		0.0819089	1	1
	0.291842	1	6		0.702308	3	5		0.0830429	1	1
	0.341235	1	6		0.394581	3	5		0.0717234	1	1
	0.299842	1	6		0.266131	3	5		0.0807752	1	1
	0.429191	1	6		0.609016	3	5		0.0700466	1	1
	0.295333	1	6		0.360208	1	6		0.065652	1	1
	0.342679	1	6		0.519633	1	6		0.0900183	1	1
	0.251949	1	6		0.505093	1	6		0.0767976	1	1
	0.225585	1	6		0.390082	1	6		0.0950832	1	1
	0.235166	1	6		0.247449	1	6		0.0662433	1	1
	0.533059	1	6		0.298667	1	6		0.0821235	1	1
	0.276418	1	6		0.26674	1	6		0.0950946	1	1
	0.282078	1	6		0.229663	1	6		0.0982278	1	1
	0.456298	1	6		0.337314	1	6		0.110532	1	1
	0.35293	1	6		0.278728	1	6		0.0870983	1	1
	0.302622	1	6		0.290243	1	6		0.0775992	1	1
	0.269805	1	6		0.378203	1	6		0.090711	1	1
	0.300925	1	6		0.350156	1	6		0.0975487	1	1
	0.270495	1	6		0.423497	1	6		0.0712281	1	1
	0.55611	1	6		0.319698	1	6		0.0781172	1	1
	0.311189	1	6		0.306303	1	6		0.0747454	1	1
	0.339543	1	6		0.304772	1	6		0.0520347	1	1
	0.294413	1	6		0.300187	1	6		0.10941	1	1
	0.197856	1	6		0.438521	1	6		0.0613597	1	1
	0.452202	1	6		0.299977	1	6		0.124935	1	1
	0.291027	1	6		0.363525	1	6		0.0790684	1	1
	0.427112	2	6		0.327679	1	6		0.0763636	1	1
	0.441689	2	6		0.181289	1	6		0.130103	1	1
	0.429674	2	6		0.308618	1	6		0.105926	1	1
	0.3546	2	6		0.414144	1	6		0.123528	1	1
	0.353347	2	6		0.281421	1	6		0.076902	1	1
	0.751208	2	6		0.440618	1	6		0.101956	1	1
	0.388344	2	6		0.311787	1	6		0.106321	1	1
	0.394253	2	6		0.33335	1	6		0.0951027	1	1
	0.686117	2	6		0.30857	1	6		0.117819	1	1
	0.506843	2	6		0.415299	1	6		0.0823489	1	1
	0.50487	2	6		0.267266	1	6		0.0878652	1	1
	0.49337	2	6		0.283625	1	6		0.0685216	1	1
	0.340671	2	6		0.277271	1	6		0.0851308	1	1
	0.920185	2	6		0.370834	1	6		0.0706708	1	1
	0.54605	2	6		0.278578	1	6		0.0847546	1	1
	0.573109	2	6		0.330402	1	6		0.0939945	1	1
	0.593636	2	6		0.4236	1	6		0.0720709	1	1
	0.497078	2	6		0.29504	1	6		0.0556136	1	1
	0.372905	2	6		0.404937	1	6		0.0651343	1	1
	0.436543	2	6		0.333623	1	6		0.0784202	1	1
	0.314393	2	6		0.267799	1	6		0.0866417	1	1
	0.525678	2	6		0.302744	1	6		0.104526	1	1
	0.607155	2	6		0.214326	1	6		0.0788663	1	1
	0.409114	2	6		0.361448	2	6		0.11411	1	1
	0.452327	2	6		0.496635	2	6		0.103898	1	1
	0.662643	2	6		0.822886	2	6		0.148886	1	1
	0.570981	2	6		0.416659	2	6		0.0889133	1	1
	0.460601	2	6		0.223782	2	6		0.0999233	1	1
	0.476042	2	6		0.302258	2	6		0.103831	1	1
	0.55892	2	6		0.421683	2	6		0.0958773	1	1
	0.580619	2	6		0.358592	2	6		0.0936473	1	1
	0.429252	2	6		0.424106	2	6		0.071441	1	1
	0.392718	2	6		0.296558	2	6		0.0809261	1	1
	0.423523	2	6		0.278168	2	6		0.0766719	1	1
	0.269872	2	6		0.367051	2	6		0.103671	1	1
	0.571367	2	6		0.620203	2	6		0.132793	1	1
	0.308587	2	6		0.43151	2	6		0.0985249	1	1
	0.340279	2	6		0.507243	2	6		0.0967142	1	1
	0.301	2	6		0.187947	2	6		0.1063	1	1
	0.350861	2	6		0.527667	2	6		0.103799	1	1
	0.420693	2	6		0.417756	2	6		0.133802	1	1
	0.603517	2	6		0.456078	2	6		0.134875	1	1
	0.310526	3	6		0.329446	2	6		0.0940622	1	1
	0.26752	3	6		0.417358	2	6		0.0921338	1	1
	0.252712	3	6		0.346767	2	6		0.079516	1	1
	0.241675	3	6		0.302181	2	6		0.105676	1	1
	0.330408	3	6		0.335854	2	6		0.107756	1	1
	0.344066	3	6		0.404567	2	6		0.104619	1	1
	0.296206	3	6		0.328406	2	6		0.108308	1	1
	0.250459	3	6		0.294545	2	6		0.0825732	1	1
	0.873353	3	6		0.431804	2	6		0.0786407	1	1
	0.210719	3	6		0.256609	2	6		0.0831039	1	1
	0.606135	3	6		0.327269	2	6		0.0918582	1	1
	0.373566	3	6		0.31044	2	6		0.117469	1	1
	0.405041	3	6		0.266521	2	6		0.0961523	1	1
	0.316892	3	6		0.366006	2	6		0.0876808	1	1
	0.451032	3	6		0.289386	2	6		0.0891725	1	1
	0.142239	3	6		0.290855	2	6		0.069352	1	1
	0.291683	3	6		0.269788	2	6		0.147077	1	1
	0.282512	3	6		0.396209	2	6		0.153443	1	1
	0.296336	3	6		0.427186	2	6		0.0682151	1	1
	0.322272	3	6		0.342132	2	6		0.156992	1	1
	0.310686	3	6		0.284512	2	6		0.108975	1	1
	0.251605	3	6		0.419156	2	6		0.158695	1	1
	0.29559	3	6		0.384379	2	6		0.0959546	1	1
	0.278894	3	6		0.591905	2	6		0.0798132	1	1
	0.358943	3	6		0.417025	2	6		0.0926612	1	1
	0.297453	3	6		0.172767	2	6		0.103802	1	1
	0.485253	3	6		0.430152	2	6		0.0526821	1	1
	0.30709	3	6		0.29214	2	6		0.0801628	1	1
	0.219178	3	6		0.27505	2	6		0.0767489	1	1
	0.236062	3	6		0.286984	2	6		0.0816156	1	1
	0.268172	3	6		0.207403	2	6		0.0803692	1	1
	0.534124	3	6		0.350249	2	6		0.0616257	1	1
	0.453969	3	6		0.279764	2	6		0.0816906	1	1
	0.302707	3	6		0.306983	2	6		0.0807885	1	1
	0.343041	3	6		0.318342	2	6		0.108646	1	1
	0.181791	3	6		0.293097	2	6		0.0851581	1	1
	0.448401	3	6		0.691178	3	6		0.101635	1	1
	0.298196	3	6		0.313078	3	6		0.0617052	1	1
	0.281447	3	6		0.548092	3	6		0.12348	1	1
	0.311997	3	6		0.437904	3	6		0.0858947	1	1
	0.285892	3	6		0.886269	3	6		0.111979	1	1
					0.759594	3	6		0.111582	1	1
					0.501126	3	6		0.143079	1	1
					0.387504	3	6		0.10057	1	1
					0.596753	3	6		0.199316	1	1
					0.682009	3	6		0.152874	1	1
					1.47485	3	6		0.0895899	1	1
					0.438088	3	6		0.077929	1	1
					0.878139	3	6		0.0893267	1	1
					0.408898	3	6		0.08004	1	1
					0.444039	3	6		0.103397	1	1
					0.547248	3	6		0.0865973	1	1
					0.519861	3	6		0.128014	1	1
					0.689458	3	6		0.0783252	1	1
					0.36668	3	6		0.0799964	1	1
					0.297104	3	6		0.0810974	1	1
					0.386176	3	6		0.0903184	1	1
					0.427442	3	6		0.136134	1	1
					0.622514	3	6		0.143749	1	1
					0.591632	3	6		0.0965904	1	1
					0.623632	3	6		0.100956	1	1
					0.200879	3	6		0.136921	1	1
					0.655729	3	6		0.081652	1	1
					0.670674	3	6		0.108797	1	1
					0.352642	3	6		0.0802799	1	1
					0.672404	3	6		0.0818118	1	1
					0.289439	3	6		0.0894219	1	1
					0.429851	3	6		0.143856	1	1
					0.438324	3	6		0.0911885	1	1
					0.582735	3	6		0.0950302	1	1
					0.131341	3	6		0.0746934	1	1
					0.397523	3	6		0.0840677	1	1
					0.407265	3	6		0.0862349	1	1
					1.08729	3	6		0.0937496	1	1
					0.635908	3	6		0.085401	1	1
					0.648361	3	6		0.0682405	1	1
					0.511565	3	6		0.0754231	1	1
					0.769295	3	6		0.138489	1	1
									0.106774	1	1
									0.10146	1	1
									0.0912455	1	1
									0.0920202	1	1
									0.0881628	1	1
									0.0703451	1	1
									0.126103	1	1
									0.0712535	1	1
									0.0911135	1	1
									0.0770163	1	1
									0.093308	1	1
									0.0751638	1	1
									0.142671	1	1
									0.12262	1	1
									0.107577	1	1
									0.0550084	1	1
									0.298446	1	1
									0.115764	1	1
									0.109998	1	1
									0.100061	1	1
									0.0963837	1	1
									0.0869683	1	1
									0.155329	1	1
									0.0813125	1	1
									0.0687522	1	1
									0.0847302	1	1
									0.0826398	1	1
									0.0958346	1	1
									0.0765424	1	1
									0.113215	1	1
									0.0754007	1	1
									0.102456	1	1
									0.0631924	1	1
									0.176815	1	1
									0.126844	1	1
									0.0675026	1	1
									0.0694837	1	1
									0.065033	1	1
									0.0786842	1	1
									0.113935	1	1
									0.0975414	1	1
									0.0868164	1	1
									0.0986579	1	1
									0.0787148	1	1
									0.114317	1	1
									0.0795062	1	1
									0.112919	1	1
									0.090349	1	1
									0.10806	1	1
									0.0785072	1	1
									0.0719994	1	1
									0.0820201	1	1
									0.068592	1	1
									0.0859635	1	1
									0.0925799	1	1
									0.152507	1	1
									0.0633346	1	1
									0.123701	1	1
									0.0978266	1	1
									0.0818627	1	1
									0.068633	1	1
									0.0780495	1	1
									0.110585	1	1
									0.124263	1	1
									0.0736641	1	1
									0.0702915	1	1
									0.0885184	1	1
									0.074542	1	1
									0.0575051	1	1
									0.0771403	1	1
									0.0759229	1	1
									0.133516	1	1
									0.121665	1	1
									0.10027	1	1
									0.106267	1	1
									0.0813821	1	1
									0.0995437	1	1
									0.134218	1	1
									0.0759808	1	1
									0.142402	1	1
									0.10163	1	1
									0.131019	1	1
									0.155741	1	1
									0.175063	1	1
									0.117165	1	1
									0.0499743	1	1
									0.0664629	1	1
									0.0925652	1	1
									0.137437	1	1
									0.127939	1	1
									0.0734874	1	1
									0.057567	1	1
									0.0845213	1	1
									0.0792088	1	1
									0.144554	1	1
									0.111875	1	1
									0.11848	1	1
									0.0731934	1	1
									0.087498	1	1
									0.108016	1	1
									0.0993806	1	1
									0.0932047	1	1
									0.055584	1	1
									0.132491	1	1
									0.0987424	1	1
									0.103383	1	1
									0.116829	1	1
									0.117371	1	1
									0.124409	1	1
									0.106704	1	1
									0.0700329	1	1
									0.0626286	1	1
									0.151132	1	1
									0.0866956	1	1
									0.157597	1	1
									0.0836513	1	1
									0.066806	1	1
									0.0856789	1	1
									0.20165	1	1
									0.0839374	1	1
									0.0959225	1	1
									0.0716404	1	1
									0.0682159	1	1
									0.059956	1	1
									0.0890503	1	1
									0.103986	1	1
									0.0769399	1	1
									0.0998598	1	1
									0.124333	1	1
									0.0687895	1	1
									0.118953	1	1
									0.0847864	1	1
									0.0849951	1	1
									0.108944	1	1
									0.104677	1	1
									0.151558	1	1
									0.0757518	1	1
									0.181138	1	1
									0.057501	1	1
									0.161963	1	1
									0.0909879	1	1
									0.062186	1	1
									0.054304	1	1
									0.0706136	1	1
									0.0728867	1	1
									0.0712745	1	1
									0.0991662	1	1
									0.0948094	1	1
									0.0953561	1	1
									0.188818	1	1
									0.109007	1	1
									0.0936244	1	1
									0.0895204	1	1
									0.0981849	1	1
									0.0798867	1	1
									0.137043	1	1
									0.197437	1	1
									0.150903	1	1
									0.115291	1	1
									0.0721519	1	1
									0.0831818	1	1
									0.104625	1	1
									0.0832935	1	1
									0.0914875	1	1
									0.0984685	1	1
									0.119955	1	1
									0.167569	1	1
									0.141003	1	1
									0.095132	1	1
									0.0919326	1	1
									0.083902	1	1
									0.106426	1	1
									0.086095	1	1
									0.0960173	1	1
									0.0845351	1	1
									0.131996	1	1
									0.0777721	1	1
									0.0733107	1	1
									0.101113	1	1
									0.116472	1	1
									0.128563	1	1
									0.0957576	2	1
									0.1476	2	1
									0.0887049	2	1
									0.0600746	2	1
									0.0814762	2	1
									0.0636833	2	1
									0.0569402	2	1
									0.0871976	2	1
									0.0910188	2	1
									0.140163	2	1
									0.0639328	2	1
									0.116752	2	1
									0.0707539	2	1
									0.0805586	2	1
									0.0683616	2	1
									0.114297	2	1
									0.0791933	2	1
									0.0632863	2	1
									0.0637248	2	1
									0.130555	2	1
									0.084045	2	1
									0.116965	2	1
									0.134751	2	1
									0.078255	2	1
									0.0890904	2	1
									0.140793	2	1
									0.189489	2	1
									0.119393	2	1
									0.0957088	2	1
									0.121651	2	1
									0.162829	2	1
									0.0665539	2	1
									0.0970118	2	1
									0.0866719	2	1
									0.0857423	2	1
									0.153392	2	1
									0.0929331	2	1
									0.163316	2	1
									0.169067	2	1
									0.0852647	2	1
									0.0798249	2	1
									0.0952417	2	1
									0.085165	2	1
									0.0884032	2	1
									0.131597	2	1
									0.0625345	2	1
									0.0741288	2	1
									0.0845176	2	1
									0.0782734	2	1
									0.0710659	2	1
									0.0645468	2	1
									0.105323	2	1
									0.0764211	2	1
									0.051618	2	1
									0.0712833	2	1
									0.0795542	2	1
									0.322066	2	1
									0.0562033	2	1
									0.0740365	2	1
									0.145445	2	1
									0.133331	2	1
									0.0996259	2	1
									0.0894971	2	1
									0.0797101	2	1
									0.139117	2	1
									0.115968	2	1
									0.0950158	2	1
									0.0964102	2	1
									0.114029	2	1
									0.162725	2	1
									0.152822	2	1
									0.129433	2	1
									0.259076	2	1
									0.179585	2	1
									0.16592	2	1
									0.123663	2	1
									0.0675346	2	1
									0.145598	2	1
									0.068462	2	1
									0.127269	2	1
									0.135605	2	1
									0.219585	2	1
									0.121559	2	1
									0.0666791	2	1
									0.134641	2	1
									0.0937366	2	1
									0.113889	2	1
									0.11611	2	1
									0.169684	2	1
									0.132327	2	1
									0.0771029	2	1
									0.0679266	2	1
									0.162441	2	1
									0.36502	2	1
									0.0519498	2	1
									0.145392	2	1
									0.0954944	2	1
									0.105948	2	1
									0.090921	2	1
									0.0864609	2	1
									0.13883	2	1
									0.169037	2	1
									0.0797636	2	1
									0.0528239	2	1
									0.0773833	2	1
									0.132167	2	1
									0.0689794	2	1
									0.147866	2	1
									0.0778984	2	1
									0.146102	2	1
									0.0591054	2	1
									0.102048	2	1
									0.0993833	2	1
									0.203878	2	1
									0.102764	2	1
									0.169553	2	1
									0.0850041	2	1
									0.0880982	2	1
									0.175059	2	1
									0.0828082	2	1
									0.0777063	2	1
									0.087335	2	1
									0.0720903	2	1
									0.0783903	2	1
									0.138836	2	1
									0.0767112	2	1
									0.110385	2	1
									0.0647749	2	1
									0.0790319	2	1
									0.0974362	2	1
									0.0700834	2	1
									0.101646	2	1
									0.0763363	2	1
									0.102488	2	1
									0.161184	2	1
									0.136361	2	1
									0.292344	2	1
									0.0870668	2	1
									0.224618	2	1
									0.0811554	2	1
									0.0963817	2	1
									0.159076	2	1
									0.132784	2	1
									0.0695297	2	1
									0.13198	2	1
									0.163425	2	1
									0.155344	2	1
									0.0800203	2	1
									0.0667879	2	1
									0.178704	2	1
									0.133953	2	1
									0.0711016	2	1
									0.0792735	2	1
									0.0806686	2	1
									0.0795082	2	1
									0.0903294	2	1
									0.0933197	2	1
									0.17866	2	1
									0.0975243	2	1
									0.170433	2	1
									0.10009	2	1
									0.132128	2	1
									0.0923019	2	1
									0.105986	2	1
									0.0852213	2	1
									0.129849	2	1
									0.0805411	2	1
									0.0738233	2	1
									0.0846795	2	1
									0.115485	2	1
									0.11872	2	1
									0.109631	2	1
									0.108632	2	1
									0.131891	2	1
									0.067821	2	1
									0.132519	2	1
									0.0891589	2	1
									0.118587	2	1
									0.138667	2	1
									0.0703074	2	1
									0.112045	2	1
									0.0678769	2	1
									0.10238	2	1
									0.0840194	2	1
									0.0678587	2	1
									0.0862675	2	1
									0.109797	2	1
									0.100725	2	1
									0.146455	2	1
									0.104049	2	1
									0.114711	2	1
									0.210631	2	1
									0.103741	2	1
									0.13639	2	1
									0.12051	2	1
									0.0775742	2	1
									0.0658882	2	1
									0.0748911	2	1
									0.086289	2	1
									0.149972	2	1
									0.301025	2	1
									0.087075	2	1
									0.105767	2	1
									0.0727062	2	1
									0.076465	2	1
									0.0775732	2	1
									0.0660011	2	1
									0.127362	2	1
									0.0824683	2	1
									0.0875596	2	1
									0.0916032	2	1
									0.089126	2	1
									0.0593136	2	1
									0.152713	2	1
									0.11552	2	1
									0.0579865	2	1
									0.0908223	2	1
									0.106902	2	1
									0.102962	2	1
									0.17015	2	1
									0.167886	2	1
									0.143831	2	1
									0.0619907	2	1
									0.0778629	2	1
									0.0622811	2	1
									0.176005	2	1
									0.0805258	2	1
									0.150723	2	1
									0.193402	2	1
									0.13571	2	1
									0.149663	2	1
									0.1059	2	1
									0.144701	2	1
									0.23615	2	1
									0.211285	2	1
									0.124165	2	1
									0.213765	2	1
									0.191404	2	1
									0.087637	2	1
									0.111592	2	1
									0.0990735	2	1
									0.0899754	2	1
									0.127535	2	1
									0.11547	2	1
									0.204062	2	1
									0.0809764	2	1
									0.106028	2	1
									0.0575358	2	1
									0.0889172	2	1
									0.107166	2	1
									0.279058	2	1
									0.0837979	2	1
									0.0891064	2	1
									0.0696892	2	1
									0.168767	2	1
									0.0830459	2	1
									0.0660366	2	1
									0.0894153	2	1
									0.148432	2	1
									0.0823242	2	1
									0.107874	2	1
									0.107892	2	1
									0.0988117	2	1
									0.0937225	2	1
									0.154418	2	1
									0.0720409	2	1
									0.0820252	2	1
									0.131473	2	1
									0.150171	2	1
									0.140549	2	1
									0.103129	2	1
									0.0820595	2	1
									0.077842	2	1
									0.10053	2	1
									0.0752459	2	1
									0.122585	2	1
									0.0860054	2	1
									0.13578	2	1
									0.147451	2	1
									0.105552	2	1
									0.0791167	2	1
									0.131226	2	1
									0.0824094	2	1
									0.0843942	2	1
									0.188864	2	1
									0.0600759	2	1
									0.119049	2	1
									0.108523	2	1
									0.0765919	2	1
									0.0932643	2	1
									0.0747363	2	1
									0.12529	2	1
									0.147481	2	1
									0.190262	2	1
									0.14823	2	1
									0.0821394	2	1
									0.18452	2	1
									0.103793	2	1
									0.0931838	2	1
									0.139043	2	1
									0.0972166	2	1
									0.1404	2	1
									0.127252	2	1
									0.0709253	2	1
									0.0683019	2	1
									0.0777081	2	1
									0.147786	2	1
									0.0727198	2	1
									0.0714831	2	1
									0.0583024	2	1
									0.215127	2	1
									0.0618192	2	1
									0.142387	2	1
									0.14495	2	1
									0.0694945	2	1
									0.0652975	2	1
									0.109528	2	1
									0.328358	2	1
									0.122381	2	1
									0.222875	2	1
									0.0920789	2	1
									0.0905031	2	1
									0.108953	2	1
									0.0662819	2	1
									0.125297	2	1
									0.141748	2	1
									0.176318	2	1
									0.0965002	2	1
									0.0715099	2	1
									0.132879	2	1
									0.0864304	2	1
									0.0537917	2	1
									0.075739	2	1
									0.108191	2	1
									0.104332	2	1
									0.109027	2	1
									0.108791	2	1
									0.123962	2	1
									0.0909024	2	1
									0.0936007	2	1
									0.115733	2	1
									0.0794423	2	1
									0.089922	2	1
									0.181542	2	1
									0.0592496	2	1
									0.112223	2	1
									0.148861	2	1
									0.104128	2	1
									0.114248	2	1
									0.100858	2	1
									0.168034	2	1
									0.104878	2	1
									0.0762185	2	1
									0.0708966	2	1
									0.0680046	2	1
									0.0949616	2	1
									0.0816695	2	1
									0.156475	2	1
									0.0678227	2	1
									0.0907291	2	1
									0.0823841	2	1
									0.097431	2	1
									0.130874	2	1
									0.0903206	2	1
									0.101809	2	1
									0.0814068	2	1
									0.185528	2	1
									0.126069	2	1
									0.0674128	2	1
									0.0885507	2	1
									0.0822103	2	1
									0.124107	2	1
									0.116038	2	1
									0.17343	2	1
									0.101672	2	1
									0.104939	2	1
									0.0729066	2	1
									0.179179	2	1
									0.0724994	2	1
									0.104352	2	1
									0.11052	2	1
									0.103437	2	1
									0.17709	2	1
									0.145799	2	1
									0.0948262	2	1
									0.0970561	2	1
									0.102364	2	1
									0.12515	2	1
									0.122785	2	1
									0.0894027	2	1
									0.0541135	2	1
									0.0552462	2	1
									0.138147	2	1
									0.103954	2	1
									0.0804495	2	1
									0.0837614	2	1
									0.0768969	2	1
									0.0902739	2	1
									0.0850718	2	1
									0.122049	2	1
									0.0868207	2	1
									0.164189	2	1
									0.116885	2	1
									0.0939479	2	1
									0.0906601	2	1
									0.0812732	2	1
									0.193567	2	1
									0.0931729	2	1
									0.0773182	2	1
									0.11824	2	1
									0.0979255	2	1
									0.100214	2	1
									0.0795222	2	1
									0.0528322	2	1
									0.101395	2	1
									0.113246	2	1
									0.0855654	2	1
									0.117626	2	1
									0.0661447	2	1
									0.112859	2	1
									0.112597	2	1
									0.130047	2	1
									0.124265	2	1
									0.0637212	2	1
									0.124959	2	1
									0.126595	2	1
									0.155363	2	1
									0.0717288	2	1
									0.113185	2	1
									0.0562364	2	1
									0.0834359	2	1
									0.0685959	2	1
									0.12138	2	1
									0.111275	2	1
									0.0727029	2	1
									0.211491	2	1
									0.105398	2	1
									0.0734597	2	1
									0.126401	2	1
									0.0700382	2	1
									0.0910167	2	1
									0.0881647	2	1
									0.113842	2	1
									0.131045	2	1
									0.0997684	2	1
									0.0934976	2	1
									0.0995344	2	1
									0.110366	2	1
									0.172877	2	1
									0.114286	2	1
									0.0958789	2	1
									0.146652	2	1
									0.145469	2	1
									0.235854	2	1
									0.110586	2	1
									0.125985	2	1
									0.0749885	2	1
									0.109545	2	1
									0.0899894	2	1
									0.113545	2	1
									0.0960061	2	1
									0.0862474	2	1
									0.0769982	2	1
									0.149169	2	1
									0.0810492	2	1
									0.118378	2	1
									0.110644	2	1
									0.109231	2	1
									0.138746	2	1
									0.118624	2	1
									0.0895325	2	1
									0.10363	2	1
									0.0875105	2	1
									0.113914	2	1
									0.129067	2	1
									0.0745118	2	1
									0.126392	2	1
									0.0891118	2	1
									0.0692088	2	1
									0.0742819	2	1
									0.0858941	2	1
									0.0850074	2	1
									0.265597	2	1
									0.0773643	2	1
									0.0752229	2	1
									0.0926034	2	1
									0.0705368	2	1
									0.0925232	2	1
									0.0715468	2	1
									0.0909343	2	1
									0.0617707	2	1
									0.0645755	2	1
									0.175147	2	1
									0.0920284	2	1
									0.0806622	2	1
									0.083899	2	1
									0.105071	2	1
									0.108458	2	1
									0.0918396	2	1
									0.0806471	2	1
									0.0811485	2	1
									0.0963191	2	1
									0.0931114	2	1
									0.128792	2	1
									0.0839972	2	1
									0.0615761	2	1
									0.0925291	2	1
									0.107615	2	1
									0.0991578	2	1
									0.0762574	2	1
									0.131988	2	1
									0.0870404	2	1
									0.103272	2	1
									0.115547	2	1
									0.110604	2	1
									0.165163	2	1
									0.153329	2	1
									0.0937334	2	1
									0.0761284	2	1
									0.075118	2	1
									0.101093	2	1
									0.0771789	2	1
									0.144779	2	1
									0.191184	2	1
									0.145446	2	1
									0.113085	2	1
									0.0641918	2	1
									0.090669	2	1
									0.111204	2	1
									0.145392	2	1
									0.118245	2	1
									0.141698	2	1
									0.113944	2	1
									0.112283	2	1
									0.103322	2	1
									0.0603137	2	1
									0.152637	2	1
									0.0936474	2	1
									0.0762898	2	1
									0.103897	2	1
									0.119724	2	1
									0.140713	2	1
									0.116536	2	1
									0.160103	2	1
									0.120215	2	1
									0.135269	2	1
									0.109665	2	1
									0.110774	2	1
									0.123526	2	1
									0.10671	2	1
									0.131846	2	1
									0.0946455	2	1
									0.143862	2	1
									0.126862	2	1
									0.0725108	2	1
									0.0999813	2	1
									0.0966432	2	1
									0.14724	2	1
									0.090247	2	1
									0.0770534	2	1
									0.0902142	2	1
									0.0902774	2	1
									0.0814911	2	1
									0.0886736	2	1
									0.124083	2	1
									0.105472	2	1
									0.0807265	2	1
									0.152031	2	1
									0.103695	2	1
									0.123764	2	1
									0.139405	2	1
									0.10509	2	1
									0.0830212	2	1
									0.137866	2	1
									0.12901	2	1
									0.105881	2	1
									0.0669383	2	1
									0.090503	2	1
									0.0791694	2	1
									0.0916415	2	1
									0.0775075	2	1
									0.0929805	2	1
									0.066966	2	1
									0.101364	2	1
									0.108521	2	1
									0.114714	2	1
									0.0799898	2	1
									0.11663	2	1
									0.106299	2	1
									0.0935532	2	1
									0.0850535	2	1
									0.086505	2	1
									0.0832719	2	1
									0.103721	2	1
									0.0772804	2	1
									0.0747043	2	1
									0.094377	2	1
									0.109534	2	1
									0.147031	2	1
									0.0951197	2	1
									0.144494	2	1
									0.100795	2	1
									0.0965793	2	1
									0.128242	2	1
									0.148566	2	1
									0.0679922	2	1
									0.095911	2	1
									0.120451	2	1
									0.0613997	2	1
									0.0777881	2	1
									0.09424	2	1
									0.0912957	2	1
									0.172485	2	1
									0.177753	2	1
									0.136014	2	1
									0.102698	2	1
									0.0531521	2	1
									0.158878	2	1
									0.0760056	2	1
									0.0598525	2	1
									0.0943011	2	1
									0.0824471	2	1
									0.127217	2	1
									0.101808	2	1
									0.129489	2	1
									0.120622	2	1
									0.12039	2	1
									0.136514	2	1
									0.242593	2	1
									0.115407	2	1
									0.105549	2	1
									0.0893173	2	1
									0.170525	2	1
									0.0939786	2	1
									0.093647	2	1
									0.132835	2	1
									0.105378	2	1
									0.146577	2	1
									0.137312	2	1
									0.112815	2	1
									0.117078	2	1
									0.119324	2	1
									0.116892	2	1
									0.0910573	2	1
									0.182745	2	1
									0.154376	2	1
									0.119553	2	1
									0.101082	2	1
									0.0813518	2	1
									0.183973	2	1
									0.0888716	2	1
									0.110273	2	1
									0.137559	2	1
									0.074666	2	1
									0.116115	2	1
									0.131578	2	1
									0.127871	2	1
									0.142779	2	1
									0.103839	2	1
									0.0870297	2	1
									0.116555	2	1
									0.0660961	2	1
									0.07976	2	1
									0.0839999	2	1
									0.0876038	2	1
									0.0837717	2	1
									0.106114	2	1
									0.0867987	2	1
									0.156736	2	1
									0.0707994	2	1
									0.0807638	2	1
									0.0821246	2	1
									0.182253	2	1
									0.103236	2	1
									0.0783813	2	1
									0.0867887	2	1
									0.117631	2	1
									0.1236	2	1
									0.0817818	2	1
									0.0685213	2	1
									0.0732863	2	1
									0.0648638	2	1
									0.0805859	2	1
									0.070873	2	1
									0.0581411	2	1
									0.0862923	2	1
									0.0527087	2	1
									0.0905849	2	1
									0.0734161	2	1
									0.105167	2	1
									0.126994	2	1
									0.133461	2	1
									0.144019	2	1
									0.10988	2	1
									0.0806465	2	1
									0.0787707	2	1
									0.068057	2	1
									0.105598	2	1
									0.0797788	2	1
									0.13968	2	1
									0.0668169	2	1
									0.148952	2	1
									0.0853338	2	1
									0.0892685	2	1
									0.107907	2	1
									0.0569169	2	1
									0.0774671	2	1
									0.147643	2	1
									0.0841558	2	1
									0.106581	2	1
									0.167058	2	1
									0.0978508	2	1
									0.0866051	2	1
									0.0851622	2	1
									0.0827532	2	1
									0.0903888	2	1
									0.0561805	2	1
									0.14309	2	1
									0.0900706	2	1
									0.0846998	2	1
									0.111729	2	1
									0.0693459	2	1
									0.134534	2	1
									0.135695	2	1
									0.136093	2	1
									0.134103	2	1
									0.110122	2	1
									0.102489	2	1
									0.119156	2	1
									0.0676601	2	1
									0.102408	2	1
									0.0835173	2	1
									0.11952	2	1
									0.0722159	2	1
									0.116901	2	1
									0.0750467	2	1
									0.152174	2	1
									0.140422	2	1
									0.0962556	2	1
									0.121053	2	1
									0.179741	2	1
									0.149998	2	1
									0.0810411	2	1
									0.125387	2	1
									0.109813	2	1
									0.105258	2	1
									0.145475	2	1
									0.0881443	2	1
									0.0985069	2	1
									0.0976535	2	1
									0.102713	2	1
									0.117431	2	1
									0.159663	2	1
									0.0938316	2	1
									0.0925677	2	1
									0.0967984	2	1
									0.072312	2	1
									0.146729	2	1
									0.106028	2	1
									0.113429	2	1
									0.0981228	2	1
									0.0852398	2	1
									0.102435	2	1
									0.0808648	2	1
									0.143253	2	1
									0.185186	2	1
									0.0911637	2	1
									0.0807422	2	1
									0.0822858	2	1
									0.109962	2	1
									0.0542365	2	1
									0.0801935	2	1
									0.13414	2	1
									0.114596	2	1
									0.0924222	2	1
									0.0670492	2	1
									0.0755867	2	1
									0.0845233	2	1
									0.0708773	2	1
									0.0974298	2	1
									0.0908558	2	1
									0.0880197	2	1
									0.141348	2	1
									0.0847572	2	1
									0.120624	2	1
									0.10839	2	1
									0.0824645	2	1
									0.09856	2	1
									0.119892	2	1
									0.1542	2	1
									0.19996	2	1
									0.118842	2	1
									0.12709	2	1
									0.0832553	2	1
									0.0777957	2	1
									0.11346	2	1
									0.0799588	2	1
									0.0785848	2	1
									0.173916	2	1
									0.160927	2	1
									0.11406	2	1
									0.180936	2	1
									0.111554	2	1
									0.17413	2	1
									0.0518004	2	1
									0.0614783	2	1
									0.0886409	2	1
									0.118411	2	1
									0.0981868	2	1
									0.122642	2	1
									0.0682769	2	1
									0.163499	2	1
									0.102576	2	1
									0.231788	2	1
									0.0707032	2	1
									0.127085	2	1
									0.0700008	2	1
									0.091354	2	1
									0.122427	2	1
									0.0980268	2	1
									0.0995981	2	1
									0.0646495	2	1
									0.0682677	2	1
									0.0821509	2	1
									0.13936	2	1
									0.0763557	2	1
									0.0803644	2	1
									0.161254	2	1
									0.0574475	2	1
									0.0827029	2	1
									0.0754316	2	1
									0.0985125	2	1
									0.0868828	2	1
									0.135644	2	1
									0.158779	2	1
									0.195105	2	1
									0.0830038	2	1
									0.122899	2	1
									0.0877275	2	1
									0.0838714	2	1
									0.131068	2	1
									0.132312	2	1
									0.192723	2	1
									0.0866983	2	1
									0.181404	2	1
									0.0920501	2	1
									0.107963	2	1
									0.157445	2	1
									0.162322	2	1
									0.180787	2	1
									0.0865083	2	1
									0.0858959	2	1
									0.085263	2	1
									0.0831585	2	1
									0.0622154	2	1
									0.102518	2	1
									0.075745	2	1
									0.0860155	2	1
									0.0776971	2	1
									0.100703	2	1
									0.0705042	2	1
									0.11617	2	1
									0.0878022	2	1
									0.0683726	2	1
									0.129727	2	1
									0.126416	2	1
									0.140259	2	1
									0.0866078	2	1
									0.102934	2	1
									0.0650675	2	1
									0.0669794	2	1
									0.0782535	2	1
									0.079419	2	1
									0.0803408	2	1
									0.0881891	2	1
									0.110615	2	1
									0.11336	2	1
									0.175126	2	1
									0.0786534	2	1
									0.116877	2	1
									0.0774418	2	1
									0.112782	2	1
									0.0698536	2	1
									0.0677635	2	1
									0.163937	2	1
									0.0743522	2	1
									0.06964	2	1
									0.11815	2	1
									0.109526	2	1
									0.0668876	2	1
									0.0826525	2	1
									0.0964271	2	1
									0.134727	2	1
									0.0885357	2	1
									0.0884724	2	1
									0.122737	2	1
									0.0785285	2	1
									0.152696	2	1
									0.135996	2	1
									0.130912	2	1
									0.110427	2	1
									0.101005	2	1
									0.130329	2	1
									0.0690196	2	1
									0.153097	2	1
									0.0644079	2	1
									0.102945	2	1
									0.123229	2	1
									0.0922188	2	1
									0.0907278	2	1
									0.0730674	2	1
									0.0602488	2	1
									0.113687	2	1
									0.0875717	2	1
									0.0723776	2	1
									0.20844	2	1
									0.0911689	2	1
									0.112398	2	1
									0.101273	2	1
									0.0819807	2	1
									0.143497	2	1
									0.07969	2	1
									0.0798695	2	1
									0.0734185	2	1
									0.142066	2	1
									0.0783251	2	1
									0.0863397	2	1
									0.108554	2	1
									0.167446	2	1
									0.072464	2	1
									0.114962	2	1
									0.089462	2	1
									0.105988	2	1
									0.078766	2	1
									0.137341	2	1
									0.07876	2	1
									0.0802351	2	1
									0.156361	2	1
									0.0914647	2	1
									0.096035	2	1
[truncated: 35,703 more rows]

## Sheet: Fig4c
Figure 4c
	Time	Ipsi. LV	Contra. LV	3rd ventricle
	0	5036.55	4804.48	4975.88
	3.78811	4928.16	4876.68	4830.16
	7.54996	4983.07	4943.72	4868.64
	11.3396	4865.29	4909.02	5026.96
	15.116	5030.45	4854.85	4956.61
	18.8821	4927.23	4952.79	4922.23
	22.6528	4983.47	4848.07	4773.35
	26.4203	4992.34	4844.73	5355.83
	30.2364	5004.65	4916.05	5328.81
	33.9976	4965.25	4845.48	5075.54
	37.7826	4971.57	4965.06	5121.6
	41.5255	5012.34	4769.16	4981.29
	45.3762	14538.2	5336.99	5025.36
	49.2078	20288.2	5730.69	5349.08
	52.9638	22384.8	5877.02	6416.06
	56.7737	22592.4	6241.74	8038.8
	60.5285	23876.7	6382.53	9623.47
	64.2829	23996.5	7874.76	10426
	68.0647	24356.8	8594.17	12063.9
	71.8627	25154	8300.89	15019.8
	75.6407	25634.2	10235.1	16652.9
	79.4515	26162.2	10863.4	18312.6
	83.2274	26307.6	12271.9	19173.1
	87.0079	26496.8	13621.1	20444.8
	90.8035	26604.1	14639.3	21132.1
	94.579	26242.1	15080.5	21477.1
	98.3734	25908.5	15588.5	22379.7
	102.141	25552.6	15731	23110
	105.913	25813.5	15770.7	23762.4
	109.737	25687.6	15874.4	23764.6
	113.52	25284.2	16200.6	24203.5
	117.308	24963.2	16180.4	23839.9
	121.092	24758	16187.9	24100.1
	124.854	24559.7	16372.4	24640.7
	128.649	24599.5	16274.1	24261
	132.469	24259.2	16411.5	24828.3
	136.224	24188.9	16443.3	24372.3
	140.011	24259.6	16359.1	24457.3
	143.803	23926.1	16207	24417
	147.576	23944.2	16183.5	24607.2
	151.397	23814.7	16248.2	24913.4
	155.229	23645.1	16040.3	25124.1
	159.012	23799.1	16271.9	24490.1
	162.774	24009.3	16372	24976.1
	166.554	23864.6	16222.2	25030.7
	170.319	23817.1	16141.4	24941.6
	174.083	23695.9	16128.9	24782.7
	177.869	23647.2	16586.2	24909.9
	181.654	23656.6	16548.1	24970.1
	185.42	23605.1	16496.4	24537.7
	189.213	23734.7	16493.5	24611.3
	192.973	23820.9	16721.6	24846.1
	196.754	23685.4	16599.3	24530.3
	200.531	23733.2	16883.3	24562.5
	204.314	23840.1	16772.9	24324.9
	208.083	23693.9	16932.2	24871.1
	211.889	23724	17039.5	24751.7
	215.644	23672.6	17047	24527.3
	219.404	23630.1	16999.9	24748.8
	223.183	23656.1	17249.2	24400.9
	226.971	23831.8	17121	24782.1
	230.759	23797.6	17349.5	24889.8
	234.553	23662	17221.1	24784.9
	238.323	23700	17236	24595.1
	242.137	23729	17192.4	25299.2
	245.949	23800	17257.5	24804.2
	249.719	23752	17036.1	25016.1
	253.496	23618.8	17205.5	24918
	257.299	23544.8	17222.6	24457.7
	261.091	23742.7	17075.4	24852
	264.867	23441.7	17021.8	24704.7
	268.632	23639.9	16959.2	25032.2
	272.418	23472.6	16847.9	24657.9
	276.166	23578.1	16976.3	24664
	279.986	23561.2	16925.3	24559.2
	283.752	23618.7	16849.9	24427.4
	287.539	23565.1	16732.4	24437.7
	291.371	23433.2	16679.1	24611.7
	295.176	23433.9	17085.1	24349.2
	298.993	23443	17011.5	24248.6
	302.779	23400.5	16815.3	24462.9
	306.542	23295.6	16780.2	24477.8
	310.32	23382.9	16861.2	24442.5
	314.102	23383.8	16835.9	24533
	317.907	23424.5	16926.5	24473.9
	321.676	23304.3	16967.2	24463.2
	325.514	23402.4	16684.3	24129.4
	329.335	23459.3	16784.2	24199.6
	333.12	23395.5	16722.8	24562.1
	336.888	23414.8	16663.7	24109.3
	340.669	23297	16654.7	24448.8
	344.449	23373.5	16713.6	24359.2
	348.281	23446.6	16787.5	23997.3
	352.102	23283.3	16657	24091.4
	355.887	23295.9	16609.1	23721.6
	359.684	23458.8	16784.1	23720.6
	363.454	23328.3	16986.9	23921.5
	367.231	23602.2	16796.9	24178.8
	371.02	23595.5	16784.2	24052.3
	374.788	23486.9	16857.9	23774.5
	378.562	23443.5	16906.6	23983.8
	382.339	23527.9	16750.7	23966.8
	386.13	23513.3	16926.7	23403.9
	389.923	23507.5	16737	23965.6
	393.742	23635.5	16633.2	24015.3
	397.503	23644.7	16765.6	23567
	401.28	23652.8	16604.5	23923
	405.052	23430.1	16789.4	23615.2
	408.838	23544	16853.6	23447.9
	412.625	23694.9	16675.2	23270.3
	416.449	23694.6	16642.9	23191.5
	420.186	23618.1	16707.1	23651.9
	423.987	23545.9	16664.7	23525.8
	427.753	23737.2	16593.5	23300
	431.527	23553	16482.7	23560.6
	435.318	23603.4	16748.9	23427.4
	439.112	23711.7	16690.8	23030.6
	442.892	23979	16641.9	23185.8
	446.657	23787.5	16702.4	23149.7
	450.415	23811.2	16558.3	23400.5
	454.21	23864.6	16510.5	22876.4
	457.993	23844.4	16589.5	23165.6
	461.829	23710.4	16646.4	23279.4
	465.662	23747.8	16685.4	23091.7
	469.485	23824.2	16627.8	23307.5
	473.264	23853.1	16561	23211.4
	477.068	23938.1	16920	22653.8
	480.843	23898.2	16598.1	22980.6
	484.645	23948.2	16817.4	22947
	488.423	23942.5	16946.8	23114.5
	492.202	24068.4	16779.7	22938.1
	496.025	23877.8	16966	23129
	499.835	23936.5	17070.8	22728
	503.657	24022.2	16966.8	22644.5
	507.449	23924.8	17001.7	22814.4
	511.224	23991.9	16941.6	22781.8
	515.013	24034.6	17049.7	23011.5
	518.787	24091.8	16879.9	22808.1
	522.575	23885.3	17122.7	22835
	526.342	23939.1	17102.4	22978.6
	530.133	23933.5	17007.7	22984.3
	533.9	24098.9	17020.8	22595.5
	537.814	24010.4	17192.8	22785.5
	541.589	24007.6	17214.1	22626
	545.412	23931.4	17206.4	22533.7
	549.235	23843.7	17039.7	22763.2
	553.033	24137	17261.6	22413
	556.805	24234.4	17228.5	22896.6
	560.577	24159.5	17277.5	22466.1
	564.371	24128.3	17402.7	22537.7

## Sheet: FigS3c
Supplementary Figure 3c
			Line 1		Line 3		Line 4
			15 MHz	8 MHz	15 MHz	8 MHz	15 MHz	8 MHz
		Normalized peak intensity	0.0559	0.0778	0.0557	0.0779	0.0234	0.0314

## Sheet: FigS3d
Supplementary Figure 3d
		15 MHz	8 MHz
	Axial resolution (FWHM; µm)	46.119	85.119

## Sheet: FigS4b
Supplementary Figure 4b
		Voltage	Takoyaki	Plane wave (1 bank)	Plane wave (all banks)
		1.6	0.067926	0.0346594	0.0142934
		3	0.144526	0.0788783	0.0336119
		4	0.203284	0.111239	0.0475443
		5	0.263546	0.145144	0.0606627
		6	0.335214	0.182163	0.0769799
		7	0.415171	0.219197	0.0972454
		8	0.491732	0.261506	0.117326
		9	0.587474	0.302851	0.140476
		10	0.675398	0.350197	0.158317
		11	0.775408	0.397011	0.184414
		12	0.880631	0.445039	0.208191
		13	1.00318	0.502526	0.22858
		14	1.11295	0.553256	0.259079
		15	1.2557	0.598165	0.28882
		16	1.35258	0.648102	0.313914
		17	1.45474	0.718341	0.354419
		18	1.56076	0.777189	0.38375
		19	1.62974	0.839531	0.41957
		20	1.7088	0.904346	0.446199
		21	1.7612	0.97852	0.482349
		22	1.82028	1.03599	0.519611
		23	1.95043	1.08336	0.541811
		24	2.01228	1.09849	0.56571
		25	2.14192	1.13781	0.567959
		26	2.23527	1.18812	0.593719
		27	2.32861	1.23842	0.619479
		28	2.42196	1.28873	0.64524
		29	2.51531	1.33903	0.671
		30	2.60865	1.38933	0.696761

## Sheet: FigS6a
Supplementary Figure 6a
		Z	Takoyaki AM	Sheet pAM	3D xAM
		2.31616	26438.8	39546	51181
		2.32848	34309.3	36157.1	64559
		2.3408	37644.8	31099.1	71771.7
		2.35312	36724.9	25884.7	70237.4
		2.36544	33633.8	21562	63049.6
		2.37776	30087.4	16984.2	53450.7
		2.39008	25772.1	12908	41407.9
		2.4024	20875.3	8775.73	27729.5
		2.41472	15737.8	6269.74	14410.4
		2.42704	12600.1	3591.83	4789.73
		2.43936	11702.8	2938.12	3369.4
		2.45168	9249.18	7028.49	8065.99
		2.464	6012.79	10258.2	9996
		2.47632	5457.92	12563.8	15633.7
		2.48864	8582.24	14673.7	25332.7
		2.50096	13145.9	15777.4	34887.6
		2.51328	17606	14315.4	48732.4
		2.5256	20349.5	13440.8	55950.8
		2.53792	20565.5	12687.6	60801.9
		2.55024	18982.4	12206.6	56040.7
		2.56256	16992.6	11600.3	44777.9
		2.57488	14259.1	10168.1	29283.2
		2.5872	10784.1	9072.95	14577.2
		2.59952	6323.8	8435.68	14002.6
		2.61184	1321.97	7459.49	23024.4
		2.62416	3402.6	5186.5	32216.1
		2.63648	6202.55	1813.94	36837.6
		2.6488	9685.58	7302.63	38181.9
		2.66112	14210.6	14106.2	49462.5
		2.67344	21942.6	20578.2	71109.8
		2.68576	31719.3	23703.2	96052.4
		2.69808	41850	26749.1	116647
		2.7104	48877.9	29707.3	129637
		2.72272	50231.2	29646.3	134322
		2.73504	46676.1	26641.9	129617
		2.74736	38431.2	18649.6	114868
		2.75968	26286.7	7176.63	93563.4
		2.772	11971.8	2704.69	66415.7
		2.78432	3495.39	9788.02	38688.5
		2.79664	13650.2	13418.5	15370.1
		2.80896	18623.3	14485.9	3623.66
		2.82128	18689.4	13038.4	10085.3
		2.8336	14412.2	8992.2	10040.4
		2.84592	7771.48	9004.93	6414.76
		2.85824	10726.5	14062.8	5040.78
		2.87056	24298.1	20274.1	11823.2
		2.88288	34859.7	25973.7	19258.8
		2.8952	39419.7	32081.5	23016.9
		2.90752	35675.8	37476.5	25823.8
		2.91984	27103.7	41310.5	25206.8
		2.93216	17446.3	42072	25733.7
		2.94448	8575.2	39599.6	27324.6
		2.9568	4550.17	35151.2	30259.7
		2.96912	5521.89	30201.3	31557
		2.98144	7772.67	21468.6	30136.6
		2.99376	10029.8	13586.8	26404.4
		3.00608	11933.5	7554.71	26947.3
		3.0184	10031.5	3588.22	30594.2
		3.03072	10836.9	4030.47	34389.5
		3.04304	14282.1	11263.5	36813.3
		3.05536	15724.1	20050.6	38009.2
		3.06768	12745.4	27620.6	36652.2
		3.08	9494.52	34756.5	31215.7
		3.09232	13722.4	38560.6	21173.2
		3.10464	22831	35952.2	12643.4
		3.11696	27514.4	27357.9	22573.3
		3.12928	27197	14369.4	35180.7
		3.1416	24113.9	1380.79	42247.5
		3.15392	18766.6	10880.7	42703.1
		3.16624	12888.3	20106.7	40607.5
		3.17856	8771.55	24676.2	35496.1
		3.19088	6204.33	24138.9	31869.1
		3.2032	4742.19	19947.2	26825.3
		3.21552	5884.19	15240	20791.3
		3.22784	8501.3	10096.2	16332.1
		3.24016	10489.6	8857.63	13761.9
		3.25248	12151.3	14685.1	14560.8
		3.2648	15177.9	22039.7	20481.4
		3.27712	23426	27886.7	32478.9
		3.28944	36849.8	32257.5	48016.3
		3.30176	52837.2	35299	64461.5
		3.31408	66289.2	36465.8	78360.7
		3.3264	72068.3	35178.3	88877.8
		3.33872	66768.1	32942	94407.2
		3.35104	54537.1	29722.8	92727.6
		3.36336	39170.4	26494	87837.6
		3.37568	24931.4	20605.5	79475.2
		3.388	16719	13599.7	68429
		3.40032	14548.6	6823.68	57883.6
		3.41264	14959.8	5682.82	48908.4
		3.42496	15130.1	7162.95	39960.1
		3.43728	13715.8	9400.95	33029
		3.4496	13996.6	12156	27201.9
		3.46192	16743.8	12177.4	25388.6
		3.47424	20160.6	13464.4	30416.9
		3.48656	25216.4	17798	33128.8
		3.49888	34811.8	23337.9	39272.2
		3.5112	47156.2	26317.6	46981.2
		3.52352	55866.3	29416	55616.3
		3.53584	59017	30832.8	64269.6
		3.54816	54074.6	32448.7	69460.7
		3.56048	44160.5	32764.2	71081.9
		3.5728	31013.1	31027.3	69882.3
		3.58512	19528.5	28035.9	67093.8
		3.59744	14114	24430.2	59953.4
		3.60976	12073.8	20717.8	55063.6
		3.62208	10497.2	17813.2	48770.5
		3.6344	7852.66	14839.5	41810.9
		3.64672	2686.02	13036	33924.5
		3.65904	6149.25	10877.8	25833.5
		3.67136	18686.2	7854.9	26618
		3.68368	35381.3	8891.86	38355.9
		3.696	53412	15064.6	56098.8
		3.70832	70125.2	26770.9	76778.1
		3.72064	82229.7	42260	96065.8
		3.73296	86081.8	60938.3	111010
		3.74528	78471	78155.6	119674
		3.7576	62301.5	91211.1	118655
		3.76992	41292.1	95422	111057
		3.78224	19657.1	90314.6	98196.3
		3.79456	1576.38	76987.2	82930.7
		3.80688	10696.2	62189.3	66456.4
		3.8192	14385	47830.9	49747.2
		3.83152	10580.6	32292.6	33806.6
		3.84384	3831.11	21200.1	20814.6
		3.85616	1466.96	13575.5	10504.4
		3.86848	5508.03	10174.7	6014.52
		3.8808	8612.8	6822.05	10476
		3.89312	9981.56	5437.48	22068.6
		3.90544	12268.6	5263.87	38622.5
		3.91776	14672.1	6132.34	56255.5
		3.93008	16794	9728.52	72704.2
		3.9424	19758.3	15562.7	84767.6
		3.95472	21396.1	20266.2	90419.6
		3.96704	20284.6	23512.4	88627.9
		3.97936	17187.4	25345.4	82777.9
		3.99168	12428.8	24993.8	76570.3
		4.004	7219.39	24267.2	67433
		4.01632	2911.5	26225.2	55900.5
		4.02864	4037.23	29620.6	43417.8
		4.04096	5741.97	32437.7	32464.5
		4.05328	4923.97	35893.3	23108.9
		4.0656	1773.7	39545.1	18194.4
		4.07792	933.762	42692.2	16616
		4.09024	4290.79	43276.8	16699.6
		4.10256	9153.03	40568.6	23282.5
		4.11488	16379.2	31098.2	33393
		4.1272	24836	23806	45526.9
		4.13952	32061.7	17997.6	58277.6
		4.15184	36332	14374.1	68004.4
		4.16416	34967.3	14268.1	72318.6
		4.17648	30717.8	21408.6	70654.3
		4.1888	24966.7	29884.7	65134.1
		4.20112	18271.8	36616	58352.5
		4.21344	13386	37519.7	49320.9
		4.22576	8805.12	36918.5	39233.4
		4.23808	7295.25	34615.1	28441
		4.2504	6654.61	31603.8	17155.1
		4.26272	5656.95	28304	9452.86
		4.27504	3829.22	25706.2	4301.73
		4.28736	10057.3	24352.5	11028.8
		4.29968	18274.7	26227.3	16864.3
		4.312	27383.2	27665.1	26099.5
		4.32432	39598.2	27048.8	39923.8
		4.33664	54651	23906.5	57687.9
		4.34896	69054	19869.1	78495.3
		4.36128	77847	16461.2	98108.5
		4.3736	78520.3	13611.6	114275
		4.38592	70404.2	12075.3	124369
		4.39824	56346	11099.7	127090
		4.41056	43569.5	8078.35	124079
		4.42288	31141.7	5788.17	114681
		4.4352	21970.9	4527.11	98749.3
		4.44752	15693.4	4840.79	79452.9
		4.45984	10176.1	7683.09	57880.8
		4.47216	6054.96	10695.1	36312.1
		4.48448	4228.86	11084.1	17835.9
		4.4968	8679.08	11479.1	7489.71
		4.50912	15097.2	14047.1	20776.6
		4.52144	21718.1	18770.2	36724.2
		4.53376	26842	23717	51479.4
		4.54608	34143.1	27876.3	65538.8
		4.5584	39713.5	29193.9	79484.4
		4.57072	39781.8	26696.3	90913.4
		4.58304	36251.6	21458.8	99895.5
		4.59536	29201.1	17219.7	102377
		4.60768	20621.9	13340.4	98814.5
		4.62	13079.9	9439.4	90994.4
		4.63232	6666.01	6397.58	79893.8
		4.64464	3370.59	6981.97	65799.9
		4.65696	3981.64	10115.1	50935.3
		4.66928	3955.54	10436.3	36620.4
		4.6816	2452.33	7223.17	24636.1
		4.69392	1025.98	9568.55	15977.5
		4.70624	3215.6	17739.9	7181.04
		4.71856	7667.4	25695.7	7371.97
		4.73088	12462.2	32653	13916.6
		4.7432	16603.4	36837.7	22998.3
		4.75552	19461.9	40161.2	32518.5
		4.76784	20567.4	42098.3	43159.3
		4.78016	19568.4	40894.5	53419.4
		4.79248	15255.3	39279.2	62316.2
		4.8048	10682.8	35260.4	68153.6
		4.81712	8199.13	27642.9	67972.6
		4.82944	7449.28	18325.3	64099.6
		4.84176	6822.12	8455.22	58252.7
		4.85408	6575.12	1556.8	51712.9
		4.8664	5556.46	9127.13	45251.6
		4.87872	5541.25	15837.4	38736.4
		4.89104	5495.17	20459.1	31372.6
		4.90336	5120.31	24865	24893.3
		4.91568	7181.96	30995.3	16517.7
		4.928	10254.6	38913	8863.98
		4.94032	14221.2	48957.9	14911.1
		4.95264	20172.1	58605.4	30988.1
		4.96496	27780.8	65179.1	50165.9
		4.97728	35999.8	66985.9	71664.8
		4.9896	42602	63589.2	90823.4
		5.00192	44484.2	56333.7	104801
		5.01424	40784.6	47342.6	110417
		5.02656	32992.5	36334.8	108428
		5.03888	24084.4	25949.1	100166
		5.0512	15698.8	18662.2	86920.5
		5.06352	9450.52	15080.4	70164
		5.07584	5635.75	14290.5	53103.1
		5.08816	4472.39	13712.5	37814.1
		5.10048	4064.81	13237.2	26468.5
		5.1128	3515.97	12797.1	19378.5
		5.12512	8173.51	12996.3	15018.5
		5.13744	15300.7	13100	14686.8
		5.14976	22703.3	11283.4	18221.9
		5.16208	29876.5	8896.91	23516
		5.1744	37458.5	9239.06	28470
		5.18672	44008.2	12885.1	32004.6
		5.19904	46977.5	17304.2	32635
		5.21136	44806.6	19689.9	30045.5
		5.22368	39725.7	19757.6	25955
		5.236	33260.2	18265.9	21249.7
		5.24832	27972.5	15672.4	18384
		5.26064	21307	11992.7	14180.5
		5.27296	16030.2	8856.9	10598.3
		5.28528	11495.8	5142.08	7357.29
		5.2976	7883.16	387.868	3932.74
		5.30992	3793.2	3753.75	4524.17
		5.32224	8596.69	8547.83	10830.6
		5.33456	19531	15887	17531.2
		5.34688	31927.5	25099.3	23776.3
		5.3592	43738.4	35597.6	30036.5
		5.37152	54694.7	45773.3	37309.6
		5.38384	65715.5	53260.4	45878.9
		5.39616	73619.5	57055.4	53416.6
		5.40848	76814.7	54765.6	57739.5
		5.4208	74324.3	48975.8	56810.3
		5.43312	68080.4	40838	52104.8
		5.44544	61804.9	31387.8	45212.4
		5.45776	54529.5	20786.1	36174.8
		5.47008	46583.3	11024.5	28191
		5.4824	38644.8	3813.8	21904.4
		5.49472	29106.8	2928.69	16069.4
		5.50704	21616.6	4777.96	11738.5
		5.51936	14399.8	6628.63	7474.6
		5.53168	9008.85	7834.99	4607.39
		5.544	11692.1	9495.77	15618.2
		5.55632	19130.6	12808.9	31516.1
		5.56864	26890.7	17460	45771
		5.58096	34616.3	22893.4	59239.7
		5.59328	41046.6	27626	70948.7
		5.6056	44040.6	30738.2	79348.5
		5.61792	44139.9	31059.7	83767.7
		5.63024	41439.2	29782.9	82987.7
		5.64256	38154.4	29111.7	77918.3
		5.65488	35829.8	28403.3	69063.2
		5.6672	32445.8	25973	56131.6
		5.67952	28057.7	22153.4	40892.9
		5.69184	23043	17670	25804.6
		5.70416	17377.6	14043.8	12759.3
		5.71648	11898.3	11537.3	4093.03
		5.7288	6908.52	8577.83	5650.13
		5.74112	6363.41	7757.56	14037.6
		5.75344	11779.1	14643.6	24053.9
		5.76576	16982	23176.4	35831.5
		5.77808	21592.3	29423.7	47803.5
		5.7904	27041.5	33309.7	58938.6
		5.80272	33203.5	34569	67830
		5.81504	38502.8	33299.2	72545.4
		5.82736	40058.5	29672.8	70271.6
		5.83968	38532.9	25041.1	61809.5
		5.852	35236.8	21772	50523.8
		5.86432	31743.5	18502.2	38914.8
		5.87664	26588.6	13037.3	27704.7
		5.88896	21485.6	7501.62	17771.8
		5.90128	17168.8	3590.28	9469.28
		5.9136	13418.1	4068.38	6320.71
		5.92592	10447.5	4777.85	8846.37
		5.93824	6928.82	4282.95	12396.1
		5.95056	4333.08	4974.06	16005.7
		5.96288	8720.17	8234.47	20153.4
		5.9752	17393.3	12472.7	28823.2
		5.98752	27110.9	17683.8	40367.9
		5.99984	36345.1	23400.9	54323.9
		6.01216	45371.5	28037.1	66892.9
		6.02448	52431.4	29703.5	75921
		6.0368	57664	27915.3	78757.7
		6.04912	59887.7	23916.5	77379.6
		6.06144	59997.8	20513.9	72432.5
		6.07376	57275.3	18652.4	65124.3
		6.08608	52732.3	17003.9	54662.2
		6.0984	46853.9	15241.7	41882.5
		6.11072	35721.8	12283.5	28594.8
		6.12304	24315.3	9863.19	15029.3
		6.13536	14253.2	7113.42	4199.82
		6.14768	7277.87	3459.16	4566.49
		6.16	1827.84	2644.04	10818.5
		6.17232	2600.5	9151.19	15751.5
		6.18464	7314.39	15101.5	22702
		6.19696	11382.3	18587.4	32636.2
		6.20928	14683.9	20643	43678.1
		6.2216	18672.8	21394.4	54271
		6.23392	24242.6	20362.6	60640.8
		6.24624	29359.2	17210.1	65799.9
		6.25856	33032.2	13135.3	65525.3
		6.27088	33905.4	10883.9	58444.2
		6.2832	32807.4	10121.4	48167.7
		6.29552	30611	8032.18	37018.1
		6.30784	26999.4	5151.23	25861.3
		6.32016	20832.7	3233.22	16150.1
		6.33248	13803.7	5521.74	9417.39
		6.3448	7318.12	8352.63	5570.27
		6.35712	3462.54	9030.52	4822.14
		6.36944	6446.94	7598.96	5354.46
		6.38176	10392.6	6981.75	10023.9
		6.39408	13583.5	8697.28	20458.4
		6.4064	16342.8	11892.3	32920.6
		6.41872	19135.4	16023.9	44173.4
		6.43104	22991.5	20447.9	53411.4
		6.44336	27039.9	24338	57524.8
		6.45568	30078.9	25732.1	56135.3
		6.468	31117.1	23354.1	50117.3
		6.48032	30672.4	18579.1	41627.5
		6.49264	29768.3	13712.4	32803.3
		6.50496	28086.4	10042.5	24990.1
		6.51728	24023.9	7368.8	17572.1
		6.5296	19140	5915.14	12161.5
		6.54192	14004.7	6708.6	8268.15
		6.55424	9582.64	8075.28	5386.06
		6.56656	5812.78	7652.73	4148.81
		6.57888	2760.49	5983.15	8075.48
		6.5912	3507.33	5330.27	14203.9
		6.60352	6807.5	5520.18	19760.4
		6.61584	8965.17	5834.62	23178.3
		6.62816	10577.5	5218.47	24440.1
		6.64048	12938.4	4158.2	26260.8
		6.6528	15232	4636.86	28351
		6.66512	16609.7	4784.2	29107.6
		6.67744	16450.9	3757.34	27618.2
		6.68976	14631.9	2600.39	23798

## Sheet: FigS6b
Supplementary Figure 6b
			X	Takoyaki AM	Sheet pAM	3D xAM		Y	Takoyaki AM	Sheet pAM	3D xAM
			0	11994.6	7979.28	3260.54		0	5910.24	5800.48	14638.5
			0.04928	11924.2	8809.42	2435.4		0.04928	7621.84	7303.08	14067.5
			0.09856	11932.8	9550.8	2550.67		0.09856	8874.76	6989.82	14127.5
			0.14784	9724.24	9542.83	3274.31		0.14784	9729.76	5295.24	14238.7
			0.19712	6003.53	9592.53	5237.02		0.19712	7348.29	3574.86	12238.4
			0.2464	4052.25	8631.98	5660.77		0.2464	6284	3385.34	9542.21
			0.29568	15157.7	8597.9	6882.23		0.29568	9287.35	2624.93	7845.78
			0.34496	13626.6	7317.76	4515.43		0.34496	10275.3	4108.35	6024.29
			0.39424	12083.3	7744.66	3459.76		0.39424	13519.9	8055.23	6614.07
			0.44352	7938.66	5892.99	4080.21		0.44352	15237.4	11574.6	6061.51
			0.4928	5630.26	6678.25	3618.36		0.4928	16048.1	13574	6372.11
			0.54208	758.786	6248.87	2714.56		0.54208	16400	12136.7	7657.77
			0.59136	3056.29	6329.98	7931.3		0.59136	16524.4	9818.81	7892.4
			0.64064	4684.77	5555.08	10013.2		0.64064	14485.1	10183.4	6436.01
			0.68992	4464.17	5418.87	12952.6		0.68992	14682.8	7892.38	6679.79
			0.7392	4443.9	6478.47	13237.3		0.7392	4292.95	1853.38	5588.92
			0.78848	8862.98	5716.91	14199.8		0.78848	5490.43	1535.64	3091.53
			0.83776	9697.93	4531.02	14269.6		0.83776	5755.32	2756.75	1874.33
			0.88704	10396	3768.1	14048		0.88704	5169.96	2579.39	3540.6
			0.93632	24389.2	1626.32	3977.77		0.93632	7123.73	811.167	2741.37
			0.9856	27825.1	588.274	3845.59		0.9856	7106.64	3369.08	2610.39
			1.03488	28289	1651.95	2861.56		1.03488	7984.8	3182.47	2075.92
			1.08416	26361.6	2168.95	3410.36		1.08416	8192.37	5143.15	2570.84
			1.13344	23645	2732.7	3086.41		1.13344	6112.76	5997.04	2627.57
			1.18272	20977.5	4157.7	2900.24		1.18272	5913.72	5971.8	2150.89
			1.232	8082.68	6333.52	2648.66		1.232	5714.72	6564.48	2202.47
			1.28128	8163.35	7122.14	2053.61		1.28128	6505.55	6121.17	2022.54
			1.33056	8697.77	4636.35	2337.39		1.33056	7840.62	4043.91	1591.09
			1.37984	7676.5	2959.78	4919.26		1.37984	5306.11	6912.11	1048.14
			1.42912	6059.38	4687.68	3718.53		1.42912	7375.67	7468.95	2304.62
			1.4784	3090.98	5154.97	1971.78		1.4784	10175.3	5336.81	3922.05
			1.52768	1047.55	4846.84	19636.7		1.52768	12580.6	5218.95	3932.08
			1.57696	4046.73	4932.03	22706.7		1.57696	14957.6	7058.58	4796.89
			1.62624	4850.91	5899.63	25102.6		1.62624	13339.5	9111.28	4859.71
			1.67552	4853.45	7175.15	25179.1		1.67552	8679.02	9971.64	4079.61
			1.7248	6004.6	8461.72	23304.9		1.7248	7885.48	13579.4	3300.89
			1.77408	4902.88	10019.4	19676.3		1.77408	6212.49	15549.4	2761.17
			1.82336	5926.32	10926.8	7971.44		1.82336	5477.17	15180.3	3282.56
			1.87264	7871.68	12091.7	7430.54		1.87264	5534	12625	2002.89
			1.92192	9865.39	12441.3	6023.14		1.92192	4670.79	11927.7	2303.71
			1.9712	13671.6	12275.4	4231.06		1.9712	7606.61	793.77	2024.18
			2.02048	16184.6	10534.2	3259.51		2.02048	6386.97	2387.29	1960.14
			2.06976	16484	9602.77	3690.99		2.06976	5669.66	471.799	2609.12
			2.11904	6260.3	8450.99	1296.27		2.11904	5103.77	960.106	3360.62
			2.16832	6648.26	8772.16	2177.86		2.16832	4016.41	2435.58	3390.93
			2.2176	5875.49	8387.65	4290.44		2.2176	3566.55	5649.05	1304.79
			2.26688	4115.28	8176.42	5311.53		2.26688	4116.49	3510.68	1476.46
			2.31616	5022.72	7520.3	5389.82		2.31616	5455.79	5674.49	1485.58
			2.36544	3818.35	7533.7	5957.24		2.36544	9633.93	6132.22	3000.17
			2.41472	4069.84	7716.1	4969.26		2.41472	11583.4	3606.34	4069.45
			2.464	6541.62	7461.15	4659.8		2.464	9935.38	1720.39	3208.59
			2.51328	7759.27	7532.1	4764.33		2.51328	8314.34	1689.5	4799.84
			2.56256	7987	2864.87	2710.65		2.56256	7655.66	5097.12	4437.34
			2.61184	7461.07	1697.39	3474.96		2.61184	5284.35	6055.38	4564.23
			2.66112	7712.48	901.404	4109.3		2.66112	4332.16	8791.11	3778.93
			2.7104	7604.14	903.641	36608		2.7104	13838.8	11656.3	5269.46
			2.75968	10379.9	3783.2	36264.9		2.75968	15714.2	16106.4	5928
			2.80896	10518.1	6701.33	30816.4		2.80896	16959.4	19923.2	7315.65
			2.85824	12537.2	8208.13	26344.5		2.85824	16912.7	21284.4	8035.16
			2.90752	13980.1	8679.62	22051.2		2.90752	16159.7	21028.9	8894.89
			2.9568	15049.6	7339.14	14149.6		2.9568	14432.7	17128.1	9911.55
			3.00608	18344.6	6037.86	2403.59		3.00608	8595.57	328.433	9289.85
			3.05536	18396.3	4988.86	533.35		3.05536	9502.85	2797.27	11257.3
			3.10464	17784	5644.82	1686.56		3.10464	9214.63	5658.61	10211.3
			3.15392	16378.5	7071.4	1379		3.15392	7360	7945.06	8550.46
			3.2032	12759.6	5657.99	785.074		3.2032	5829.34	8054.67	6810.84
			3.25248	6860.43	6554.05	2914.11		3.25248	6477.5	6577.56	6504.63
			3.30176	5131.66	5874.59	5759.04		3.30176	6671.92	4083.16	6396.46
			3.35104	3090.05	5384.99	6434.95		3.35104	5334.03	3352.89	4173.03
			3.40032	3059.62	4548.31	6502.71		3.40032	4323.31	5254.34	5115.95
			3.4496	1393.2	1486.98	6905.8		3.4496	714.438	2766.98	4838.63
			3.49888	2443.11	398.763	4665.91		3.49888	2316.93	3181.71	6060.93
			3.54816	4394.95	1900.73	2566.06		3.54816	6007.32	1364.8	5438.11
			3.59744	5327.61	4125.5	12558.6		3.59744	6855.28	3409.87	6151.19
			3.64672	4637.4	5924.94	13924		3.64672	6293.17	4297.77	3238.93
			3.696	4818.83	7167.91	12782.5		3.696	7570.75	4624.06	1331.18
			3.74528	3978.95	10392.6	11559.3		3.74528	13546.7	8139.4	2775.25
			3.79456	2046.91	10534.4	10885.9		3.79456	13699.6	6635.45	4005.53
			3.84384	3623.37	9203.89	9832.69		3.84384	12528	2435.17	3680.78
			3.89312	2835.07	7779.6	1784.47		3.89312	10668.1	2619.66	3284.5
			3.9424	3899.7	6639.7	3649.27		3.9424	10318.8	4584.84	1366
			3.99168	5909.53	4148.24	5600.37		3.99168	9479.62	5034.3	1333.07
			4.04096	3930.55	6990.39	9054.67		4.04096	6409.62	4252.3	1356.17
			4.09024	4458.78	6349.56	7781.96		4.09024	6638.03	3773.47	3651.37
			4.13952	3321.9	7582.33	8317.8		4.13952	4544.97	3453.69	4904.24
			4.1888	2646.39	7187.64	390.04		4.1888	2125.52	3588.97	7278.08
			4.23808	6338.38	7111.78	1709.4		4.23808	3929.67	2932.1	7167.87
			4.28736	7056.04	6993.27	879.059		4.28736	4917.44	454.982	6500.51
			4.33664	5607.47	5882.15	1981.75		4.33664	5236.01	4133.26	3227.25
			4.38592	4950.05	5928.19	5506.08		4.38592	4107.57	3230.32	2332.96
			4.4352	3714.53	5227.08	7053.82		4.4352	2447.31	1735.28	3057.91
			4.48448	3628.61	1829.62	5716.69		4.48448	1902.81	2376.23	2107.25
			4.53376	2403.77	3256.3	5245.39		4.53376	3847.33	3846.59	701.464
			4.58304	4808.14	6249.8	6446.98		4.58304	5793.64	3794.97	1019.76
			4.63232	4976.03	11496.9	7088.64		4.63232	7541.16	4309.01	2696.51
			4.6816	5551.65	16495.4	8436.84		4.6816	12745.1	3258.32	4430.45
			4.73088	4759.61	18686.6	8763.77		4.73088	11522.7	4708.27	2385.08
			4.78016	4665.25	21447.5	6523.73		4.78016	11703.9	3133.57	3239.57
			4.82944	12730.7	22613.6	11530.9		4.82944	11173.4	2968.87	3145.52
			4.87872	14243.4	22637.3	11605		4.87872	9829.22	3573.62	4246.45
			4.928	11974.3	21025.2	10780.5		4.928	11337.6	5506.98	5634.44
			4.97728	11188.2	18919.9	7449.05		4.97728	6485.92	4492.63	4318.69
			5.02656	11418.3	18029.9	7068.36		5.02656	4180.97	5577.04	4214.52
			5.07584	9477.5	16532	4465.44		5.07584	666.932	5409.72	1978.29
			5.12512	10201.4	14304.3			5.12512	1509.34	4634.81	2322.18
			5.1744	10859.9	10857.7			5.1744	2659.01	3520.17	6392.03
			5.22368	11274	7686.37			5.22368	2338.86	3031.74	8601.92
			5.27296	9409.16	4823.32			5.27296	3566.62	4218.33	9155.04
			5.32224	8352.86	1371.9			5.32224	3281.92	3102.64	6126.4
			5.37152	7524.71	3614.8			5.37152	2858.01	3419.4	5984.64
			5.4208	6205.38	6432.87			5.4208	7519.58	5145.72	4957.74
			5.47008	4553.36	9099.96			5.47008	8313.32	6400.4	4226.64
			5.51936	2681.7	11210.1			5.51936	9724.73	6530.59	4003.21
			5.56864	2765.86	12215.7			5.56864	9176.65	7219.62	1942.8
			5.61792	5050.52	13521.1			5.61792	9039.53	8259.94	3994.94
			5.6672	5462.9	16127.4			5.6672	9012.38	8032.74	2759.22
			5.71648	2775.17	17363.9			5.71648	3500.4	5923.62	1927.2
			5.76576	5390.69	19872.9			5.76576	1680.23	6523	1213.74
			5.81504	7678.55	20791.4			5.81504	3545.94	8375.85	419.288
			5.86432	7041.06	19898			5.86432	2221.96	9926.97	3137.07
			5.9136	7783.23	18279.8			5.9136	1638.22	11860.3	3564.71
			5.96288	6264.22	16694.7			5.96288	1110.92	15047.9	5142.84
			6.01216	16672.4	17016			6.01216	837.342	16513.9	6743.28
			6.06144	13998.5	15601.6			6.06144	603.128	13657.4	8614.56
			6.11072	11732	15565.9			6.11072	2650.22	10939.1	6603.99
			6.16	8624.24	11297.5			6.16	5213.71	5225.35	6215.21
			6.20928	6194.42	8129.18			6.20928	4270.93	3273.9	4636.54
			6.25856	4079.01	4991.21			6.25856	3591.38	4969.87	5096.7
			6.30784	5625.99	70.1382			6.30784	1803.38	7282.19	3513.14
			6.35712	8354.47	2246.49			6.35712	2561.13	5170.29	3378.95
			6.4064	10709	4412.67			6.4064	920.176	4892.71	7122.86
			6.45568	10859	3632.53			6.45568	12836.1	13409.5	10026.6
			6.50496	10275.4	5109.27			6.50496	14314.9	10395.1	12546.2
			6.55424	8388.77	7922.94			6.55424	14325.6	9554.94	13242.8
			6.60352	4508.51	10530.4			6.60352	10944.7	8491.62	11304.1
			6.6528	3319.94	12545.6			6.6528	10026.8	8949.91	8013.33
			6.70208	3574.86	13590.3			6.70208	5966.78	11269.4	4366.47
			6.75136	4930.26	14542.3			6.75136	5671.58	3828.96	1894.58
			6.80064	3054.84	16265.4			6.80064	6975.28	2547.72	1736.08
			6.84992	3814.56	17225.7			6.84992	7037.38	1404.3	2399.05
			6.8992	5446.9	17901.7			6.8992	5225	3546.46	3110.79
			6.94848	8375.84	17062.4			6.94848	6081.45	2630.82	4835.88
			6.99776	10019.4	16316.2			6.99776	9212.93	2568.95	7419.48
			7.04704	11414	14569.3			7.04704	2507.09	3941.19	7858.39
			7.09632	13263.8	13045.3			7.09632	3048.97	2787.69	8661.82
			7.1456	12443.2	8509.96			7.1456	3085.25	2814.54	8275.12
			7.19488	11464.5	4758.43			7.19488	3994.95	3665.68	10341.4
			7.24416	3880.87	2664.03			7.24416	3342.04	5641.76	10664.9
			7.29344	5070.27	4030.84			7.29344	2923.83	6260.08	15289.3
			7.34272	5284.82	4281.75			7.34272	5607.56	8387.39	18097.5
			7.392	5241.62	7087.08			7.392	4159.91	8641.12	14751.8
			7.44128	5072.02	6443.1			7.44128	5221.88	5792.53	10497.9
			7.49056	2843.36	7251.36			7.49056	4643.39	4327.51	9024.72
			7.53984		7868.97			7.53984	7503.91	3613.03	7587.52
			7.58912		8469.5			7.58912	9748.14	3036.27	7194.66
			7.6384		9391.27			7.6384	11881.7	3302.84	7467.97
			7.68768		7526.98			7.68768	8917.36	30206.2	8747.41
			7.73696		10649.8			7.73696	6580.68	33765.8	7930.23
			7.78624		15529.8			7.78624	5627.44	33000.8	7717.8
			7.83552		18521.7			7.83552	5011.83	31407.4	5042.77
			7.8848		20377.8			7.8848	4010.69	27335.4	3248.88
			7.93408		23767.7			7.93408	2656.98	24010	3820.53
			7.98336		20754.1			7.98336	4207.04	16872.5	3726.61
			8.03264		15632.8			8.03264	2709.11	12583.4	5901.3
			8.08192		11491.8			8.08192	4103.2	9657.45	7958.51
			8.1312		6256.21			8.1312	8841.56	5749.7	10061.8
			8.18048		3101.5			8.18048	9979.33	5528	11489.5
			8.22976		2391.99			8.22976	9662.81	6038.37	10854.7
			8.27904		4775.67			8.27904	10571.5	4584.38	7277.01
			8.32832		5744.91			8.32832	8868.03	3157.04	7549.84
			8.3776		4230.22			8.3776	7891.28	2905.49	9501.08
			8.42688		2548.88			8.42688			12105.6
			8.47616		1803.39			8.47616			13753.1
			8.52544		856.142			8.52544			12962.6
			8.57472		2303.87			8.57472			11604.8
			8.624		3414.26			8.624			6278.27
			8.67328		3648.72			8.67328			2730.1
			8.72256		5010.64			8.72256			1221.09
			8.77184		5882.69			8.77184			784.854
			8.82112		7666.48			8.82112			623.623
			8.8704		5018.32			8.8704			916.355
			8.91968		5221.36			8.91968			1236.56
			8.96896		4171.99			8.96896			2759.98
			9.01824		3481.83			9.01824			3218.95
			9.06752		5123.27			9.06752			1972.15
			9.1168		4852.27			9.1168			3196.37
			9.16608		3313.66			9.16608			5922.27
			9.21536		4542.02			9.21536			9700.66
			9.26464		3790.02			9.26464			10756.3
								9.31392			12423.7
								9.3632			12547.7
								9.41248			13607.3
								9.46176			12990.5
								9.51104			11960.3
								9.56032			11101.8
								9.6096			8658.34
								9.65888			6486.88
								9.70816			6243.53
								9.75744			4272.56
								9.80672			4595.88
								9.856			8264.9
								9.90528			6419.69
								9.95456			6876.02
								10.0038			6428.3
								10.0531			3415.68
								10.1024			1219.95
								10.1517			2783.36

[truncated: 1 more sheets: FigS8b]
